# Supplementary material for: Application of Multiplexed Kinase Inhibitor Beads to Study Kinome Adaptations in Drug-Resistant Leukemia
Source: PLoS One. 2013 Jun 24;8(6):e66755. doi: 10.1371/journal.pone.0066755 (PMC3691232; doi:10.1371/journal.pone.0066755)
Supplement: Table S1 — MIB/MS analysis of kinases from MYL and MYL-R cells. Kinases from MYL and MYL-R cells were analyzed by MIB/MS. Kinase abundance ratios (MYL-R/MYL), p-values and adjusted p-values (q-values) from three independent experiments are shown. (XLS) [file pone.0066755.s008.xls]

## Sheet: 3 iTRAQ expts MYL-R vs MYL
UniProt ID	UniProt AC	Description	Type	Group		total peptides > 95% conf	total quant peptides	pooled MYL-R:MYL	pooled pvalue	pooled qvalue		exp1 Unused ProtScore	peptides > 95% conf	exp1 quant peptides	exp1 MYL-R:MYL	exp1 pval	exp1 qvalue		exp2 Unused ProtScore	peptides > 95% conf	exp2 quant peptides	exp2 MYL-R:MYL	exp2 pval	exp2 qvalue		exp3 Unused ProtScore	peptides > 95% conf	exp3 quant peptides	exp3 MYL-R:MYL	exp3 pvalue	exp3 qvalue
AAK1	Q2M2I8	AP2-associated protein kinase 1 (EC 2.7.11.1) (Adaptor-associated kinase 1)	kinase	Other		14	12	0.905733	0.216989	0.526973		6.01	5	3	0.824138	0.312158	0.774151		4.33	3	3	0.92045	0.6682	0.991752		10.46	6	6	0.94189	0.466494	0.797281
AAKB1	Q9Y478	5'-AMP-activated protein kinase subunit beta-1 (AMPK subunit beta-1) (AMPKb)	regulatory	CAMK		8	10	1.14393	0.529745	0.910685		6.7	3	4	0.981748	0.921847	1		2.84	1	2	1.99526	0.160721	0.579602		8	4	4	1.00925	0.920452	0.956141
AAKG1	P54619	5'-AMP-activated protein kinase subunit gamma-1 (AMPK gamma1) (AMPK subunit gamma-1) (AMPKg)	regulatory	CAMK		25	21	1.40605	0.0142691	0.0828336		20.1	10	9	1.01859	0.621801	1		14.04	7	6	2.96483	0.00195717	0.0541484		16	8	6	1.08143	0.376973	0.753945
AAPK1	Q13131	5'-AMP-activated protein kinase catalytic subunit alpha-1 (AMPK subunit alpha-1) (EC 2.7.11.1) (Tau-protein kinase PRKAA1) (EC 2.7.11.26)	kinase	CAMK		39	28	1.02279	0.826074	1		41.75	19	14	0.963829	0.206161	0.639098		20.77	11	9	1.02802	0.773191	0.991752		16.93	9	5	1.19674	0.226764	0.592106
ABL2	P42684	Abelson tyrosine-protein kinase 2 (EC 2.7.10.2) (Abelson murine leukemia viral oncogene homolog 2) (Abelson-related gene protein) (Tyrosine-protein kinase ARG)	kinase	TK		4	5	0.267917	0.0112815	0.0690431		8.24	4	5	0.267917	0.0112815	0.082289
ADCK3	Q8NI60	Chaperone activity of bc1 complex-like, mitochondrial (Chaperone-ABC1-like) (EC 2.7.11.-) (aarF domain-containing protein kinase 3)	kinase	Atypical		12	10	0.648634	0.078062	0.284369		6.01	3	3	0.954993	0.870493	1		16	9	7	0.549541	0.0455743	0.27019			0
ADCK4	Q96D53	Uncharacterized aarF domain-containing protein kinase 4 (EC 2.7.11.-)	kinase	Atypical		1	1	0.125314	0.276089	0.617738																1.7	1	1	0.125314	0.276089	0.632985
ADCK5	Q3MIX3	Uncharacterized aarF domain-containing protein kinase 5 (EC 2.7.11.-)	kinase	Atypical		1	1	1.0666	0.88365	1									2	1	1	1.0666	0.88365	1
AGK	Q53H12	Acylglycerol kinase, mitochondrial (hAGK) (EC 2.7.1.107) (EC 2.7.1.94) (Multiple substrate lipid kinase) (HsMuLK) (MuLK) (Multi-substrate lipid kinase)	kinase	metabolic		5	4	1.1695	0.450185	0.819391									10	5	4	1.1695	0.450185	0.830341
ARAF	P10398	Serine/threonine-protein kinase A-Raf (EC 2.7.11.1) (Proto-oncogene A-Raf) (Proto-oncogene A-Raf-1) (Proto-oncogene Pks)	kinase	TKL		3	2	1.19674	0.705342	1		2	2	1	0.847227	0.763105	1		2	1	1	1.69044	0.403072	0.830341
ATM	Q13315	Serine-protein kinase ATM (EC 2.7.11.1) (Ataxia telangiectasia mutated) (A-T mutated)	kinase	PKL		46	52	0.389873	2.14821e-11	1.04665e-09		84.69	40	41	0.394457	1.27102e-10	5.25355e-09		16.12	6	11	0.37325	0.0321362	0.222275
AURKA	O14965	Aurora kinase A (EC 2.7.11.1) (Aurora 2) (Aurora/IPL1-related kinase 1) (ARK-1) (Aurora-related kinase 1) (hARK1) (Breast tumor-amplified kinase) (Serine/threonine-protein kinase 15) (Serine/threonine-protein kinase 6) (Serine/threonine-protein kinase aurora-A)	kinase	Other		23	24	0.776247	0.107858	0.336782		11.07	5	7	0.487529	0.0467784	0.252197		15.74	9	9	0.981748	0.773191	0.991752		18.73	9	8	0.895365	0.535664	0.825449
AURKB	Q96GD4	Aurora kinase B (EC 2.7.11.1) (Aurora 1) (Aurora- and IPL1-like midbody-associated protein 1) (AIM-1) (Aurora/IPL1-related kinase 2) (ARK-2) (Aurora-related kinase 2) (STK-1) (Serine/threonine-protein kinase 12) (Serine/threonine-protein kinase 5) (Serine/threonine-protein kinase aurora-B)	kinase	Other		7	5	1.04424	0.646674	0.997389									4.21	3	2	0.990832	1	1		7.52	4	3	1.08143	0.554001	0.828826
AVR2B	Q13705	Activin receptor type-2B (EC 2.7.11.30) (Activin receptor type IIB) (ACTR-IIB)	kinase	TKL		2	1	0.122462	0.303436	0.644802																4	2	1	0.122462	0.303436	0.633844
BMP2K	Q9NSY1	BMP-2-inducible protein kinase (BIKe) (EC 2.7.11.1)	kinase	Other		18	16	0.629869	0.0275962	0.136201		13.04	6	5	0.895365	0.250815	0.703786		8.33	4	5	0.270396	0.00909607	0.125829		14.93	8	6	0.950605	0.866597	0.956141
BMPR2	Q13873	Bone morphogenetic protein receptor type-2 (BMP type-2 receptor) (BMPR-2) (EC 2.7.11.30) (Bone morphogenetic protein receptor type II) (BMP type II receptor) (BMPR-II)	kinase	TKL		1	1	1.07152	0.836035	1																2.24	1	1	1.07152	0.836035	0.956141
BRAF	P15056	Serine/threonine-protein kinase B-raf (EC 2.7.11.1) (Proto-oncogene B-Raf) (p94) (v-Raf murine sarcoma viral oncogene homolog B1)	kinase	TKL		8	4	1.00809	0.967563	1		7.57	4	2	0.990832	1	1		2.6	1	1	0.619441	0.441171	0.830341		5.7	3	1	1.69824	0.394466	0.772496
BTK	Q06187	Tyrosine-protein kinase BTK (EC 2.7.10.2) (Agammaglobulinaemia tyrosine kinase) (ATK) (B-cell progenitor kinase) (BPK) (Bruton tyrosine kinase)	kinase	TK		71	60	0.985977	0.597191	0.993154		79.21	38	32	0.816582	0.0312724	0.184656		26.87	14	12	1.0666	0.128526	0.507984		40.92	19	16	1.35519	0.00591139	0.0308706
BUB1	O43683	Mitotic checkpoint serine/threonine-protein kinase BUB1 (hBUB1) (EC 2.7.11.1) (BUB1A)	kinase	Other		3	3	0.704693	0.180723	0.485098		6.51	3	3	0.704693	0.180723	0.574606
CDK1	P06493	Cyclin-dependent kinase 1 (CDK1) (EC 2.7.11.22) (EC 2.7.11.23) (Cell division control protein 2 homolog) (Cell division protein kinase 1) (p34 protein kinase)	kinase	CMGC		54	32	0.733669	0.138865	0.400873		30.82	16	9	0.337287	0.0108616	0.082289		36.91	24	13	1.01859	0.801701	0.991913		25.54	14	10	0.963829	0.604805	0.86139
CDK10	Q15131	Cyclin-dependent kinase 10 (EC 2.7.11.22) (Cell division protein kinase 10) (Serine/threonine-protein kinase PISSLRE)	kinase	CMGC		1	1	1.98609	0.166593	0.455155																1.7	1	1	1.98609	0.166593	0.52199
CDK16	Q00536	Cyclin-dependent kinase 16 (EC 2.7.11.22) (Cell division protein kinase 16) (PCTAIRE-motif protein kinase 1) (Serine/threonine-protein kinase PCTAIRE-1)	kinase	CMGC		12	9	0.789062	0.195724	0.507555		4	3	2	1.04713	0.615256	1									13.08	9	7	0.72778	0.0826152	0.337645
CDK19	Q9BWU1	Cyclin-dependent kinase 19 (EC 2.7.11.22) (CDC2-related protein kinase 6) (Cell division cycle 2-like protein kinase 6) (Cell division protein kinase 19) (Cyclin-dependent kinase 11) (Death-preventing kinase)	kinase	CMGC		1	3	0.827942	0.26747	0.615806																3.08	1	3	0.827942	0.26747	0.628554
CDK2	P24941	Cyclin-dependent kinase 2 (EC 2.7.11.22) (Cell division protein kinase 2) (p33 protein kinase)	kinase	CMGC		23	15	0.757181	0.00844912	0.0538631		9.99	6	5	0.903649	0.250815	0.703786		9.9	7	3	0.862979	0.43329	0.830341		14	10	7	0.630957	0.0177094	0.087615
CDK4	P11802	Cyclin-dependent kinase 4 (EC 2.7.11.22) (Cell division protein kinase 4) (PSK-J3)	kinase	CMGC		19	11	0.928966	0.269667	0.615806		3.74	4	2	0.990832	1	1		6.5	7	4	0.963829	0.572972	0.951133		9.08	8	5	0.879023	0.257183	0.619877
CDK5	Q00535	Cyclin-dependent kinase 5 (EC 2.7.11.22) (Cell division protein kinase 5) (Serine/threonine-protein kinase PSSALRE) (Tau protein kinase II catalytic subunit) (TPKII catalytic subunit)	kinase	CMGC		20	13	0.613762	0.000311928	0.00265139		5.97	3	3	0.83946	0.158721	0.531929		8	6	4	0.928966	0.450185	0.830341		20	11	6	0.398107	0.000221134	0.00173222
CDK6	Q00534	Cyclin-dependent kinase 6 (EC 2.7.11.22) (Cell division protein kinase 6) (Serine/threonine-protein kinase PLSTIRE)	kinase	CMGC		43	21	0.43959	7.57958e-06	9.66396e-05		7.16	4	4	0.954993	0.773143	1		16.03	11	5	0.895365	0.733489	0.991752		34.81	28	12	0.252348	3.09564e-08	7.27476e-07
CDK7	P50613	Cyclin-dependent kinase 7 (EC 2.7.11.22) (EC 2.7.11.23) (39 kDa protein kinase) (p39 Mo15) (CDK-activating kinase 1) (Cell division protein kinase 7) (Serine/threonine-protein kinase 1) (TFIIH basal transcription factor complex kinase subunit)	kinase	CMGC		3	2	1.21899	0.431626	0.815293																6	3	2	1.21899	0.431626	0.791031
CDK9	P50750	Cyclin-dependent kinase 9 (EC 2.7.11.22) (EC 2.7.11.23) (C-2K) (Cell division cycle 2-like protein kinase 4) (Cell division protein kinase 9) (Serine/threonine-protein kinase PITALRE) (Tat-associated kinase complex catalytic subunit)	kinase	CMGC		17	12	0.993116	0.982551	1		6.4	4	3	0.954993	0.80803	1		8.8	6	4	0.990832	1	1		12.29	7	5	1.01859	0.824248	0.956141
CHK1	O14757	Serine/threonine-protein kinase Chk1 (EC 2.7.11.1) (CHK1 checkpoint homolog) (Cell cycle checkpoint kinase) (Checkpoint kinase-1)	kinase	CAMK		2	3	0.787046	0.455217	0.819391		3.16	1	2	0.685488	0.322462	0.784025									1.52	1	1	1.03753	0.915711	0.956141
CSK	P41240	Tyrosine-protein kinase CSK (EC 2.7.10.2) (C-Src kinase) (Protein-tyrosine kinase CYL)	kinase	TK		66	41	1.14301	0.0748837	0.281518		28.16	14	10	1.01859	0.593294	1		32.47	18	15	1.00925	0.812652	0.991913		50.19	34	16	1.38038	0.0278371	0.130835
CSK21	P68400	Casein kinase II subunit alpha (CK II alpha) (EC 2.7.11.1)	kinase	CMGC		101	45	0.939387	0.362263	0.729292		60.8	34	15	0.990832	0.902285	1		66.45	41	17	1.0666	0.190588	0.608899		45.82	26	13	0.748169	0.00221422	0.0148669
CSK22	P19784	Casein kinase II subunit alpha' (CK II alpha') (EC 2.7.11.1)	kinase	CMGC		67	33	0.572317	7.31373e-07	1.01727e-05		28.86	18	9	0.444631	0.000485286	0.00668616		29.16	23	13	0.847227	0.190739	0.608899		31.4	26	11	0.442588	6.32071e-05	0.000594146
CSK2B	P67870	Casein kinase II subunit beta (CK II beta) (Phosvitin) (Protein G5a)	regulatory	CMGC		52	21	0.774717	0.0171365	0.0904096		35.19	17	10	0.946237	0.343936	0.820154		31.65	16	4	1.20226	0.450185	0.830341		25.01	19	7	0.452898	0.000359131	0.0025968
DCK	P27707	Deoxycytidine kinase (dCK) (EC 2.7.1.74)	kinase	metabolic		34	26	0.594082	7.88707e-05	0.000804482		24.46	11	11	0.946237	0.255406	0.703786		9.62	6	4	1.00925	0.679586	0.991752		31.62	17	11	0.30761	2.20518e-07	4.14573e-06
DYR1A	Q13627	Dual specificity tyrosine-phosphorylation-regulated kinase 1A (EC 2.7.12.1) (Dual specificity YAK1-related kinase) (HP86) (Protein kinase minibrain homolog) (MNBH) (hMNB)	kinase	CMGC		1	1	1.23027	0.557332	0.947464																2	1	1	1.23027	0.557332	0.828826
E2AK4	Q9P2K8	Eukaryotic translation initiation factor 2-alpha kinase 4 (EC 2.7.11.1) (GCN2-like protein)	kinase	Other		7	7	0.981748	0.754539	1		15.01	7	7	0.981748	0.754539	1
EPHB4	P54760	Ephrin type-B receptor 4 (EC 2.7.10.1) (Hepatoma transmembrane kinase) (Tyrosine-protein kinase TYRO11)	kinase	RTK		1	1	0.855067	0.680774	1																2.85	1	1	0.855067	0.680774	0.927431
ERN1	O75460	Serine/threonine-protein kinase/endoribonuclease IRE1 (Endoplasmic reticulum-to-nucleus signaling 1) (Inositol-requiring protein 1) (hIRE1p) (Ire1-alpha) (IRE1a) [Includes: Serine/threonine-protein kinase (EC 2.7.11.1); Endoribonuclease (EC 3.1.26.-)]	kinase	Other		1	1	0.855067	0.768783	1		2	1	1	0.855067	0.768783	1
FAK1	Q05397	Focal adhesion kinase 1 (FADK 1) (EC 2.7.10.2) (Focal adhesion kinase-related nonkinase) (FRNK) (Protein phosphatase 1 regulatory subunit 71) (PPP1R71) (Protein-tyrosine kinase 2) (p125FAK) (pp125FAK)	kinase	TK		92	73	0.71081	2.73634e-11	1.04665e-09		127.01	63	41	0.937562	1e-15	0		37.01	19	23	0.457088	0.0204489	0.222275		18.9	10	9	0.6223	0.14443	0.502829
FAK2	Q14289	Protein-tyrosine kinase 2-beta (EC 2.7.10.2) (Calcium-dependent tyrosine kinase) (CADTK) (Calcium-regulated non-receptor proline-rich tyrosine kinase) (Cell adhesion kinase beta) (CAK-beta) (CAKB) (Focal adhesion kinase 2) (FADK 2) (Proline-rich tyrosine kinase 2) (Related adhesion focal tyrosine kinase) (RAFTK)	kinase	TK		39	37	0.971779	0.621826	0.994537		60.52	30	28	0.990832	0.966166	1		13.11	7	7	0.903649	0.3234	0.8134		2.24	2	2	0.954993	0.908077	0.956141
FER	P16591	Tyrosine-protein kinase Fer (EC 2.7.10.2) (Feline encephalitis virus-related kinase FER) (Fujinami poultry sarcoma/Feline sarcoma-related protein Fer) (Proto-oncogene c-Fer) (Tyrosine kinase 3) (p94-Fer)	kinase	TK		11	13	0.882142	0.237319	0.567341		11.27	6	7	0.972747	0.606898	1									8.81	5	6	0.787046	0.23653	0.600914
FES	P07332	Tyrosine-protein kinase Fes/Fps (EC 2.7.10.2) (Feline sarcoma/Fujinami avian sarcoma oncogene homolog) (Proto-oncogene c-Fes) (Proto-oncogene c-Fps) (p93c-fes)	kinase	TK		54	40	0.781268	0.000178244	0.0016042		57.99	28	17	0.937562	7.61385e-05	0.00134874		17.92	8	11	0.457088	0.0321362	0.222275		37.71	18	12	0.986279	0.93422	0.956141
FRK	P42685	Tyrosine-protein kinase FRK (EC 2.7.10.2) (FYN-related kinase) (Nuclear tyrosine protein kinase RAK) (Protein-tyrosine kinase 5)	kinase	TK		4	2	1.69824	0.142392	0.403443																3.7	4	2	1.69824	0.142392	0.502829
FYN	P06241	Tyrosine-protein kinase Fyn (EC 2.7.10.2) (Proto-oncogene Syn) (Proto-oncogene c-Fyn) (Src-like kinase) (SLK) (p59-Fyn)	kinase	TK		28	7	0.824138	0.107223	0.336782		10.35	12	3	0.83946	0.246301	0.703786		2.05	5	1	0.77983	0.653783	0.991752		10.59	11	3	0.824138	0.297315	0.633844
FYV1	Q9Y2I7	1-phosphatidylinositol-3-phosphate 5-kinase (Phosphatidylinositol-3-phosphate 5-kinase) (EC 2.7.1.150) (FYVE finger-containing phosphoinositide kinase) (PIKfyve) (Phosphatidylinositol-3-phosphate 5-kinase type III) (PIPkin-III) (Type III PIP kinase)	kinase	metabolic		2	2	0.990832	1	1		4.07	2	2	0.990832	1	1			0
GAK	O14976	Cyclin-G-associated kinase (EC 2.7.11.1)	kinase	Other		17	11	0.639199	0.0535464	0.221422		28.19	14	9	0.60256	0.0631547	0.290044		2	1	1	0.928966	0.901751	1		4	2	1	0.74817	0.480841	0.807126
GSK3A	P49840	Glycogen synthase kinase-3 alpha (GSK-3 alpha) (EC 2.7.11.26) (Serine/threonine-protein kinase GSK3A) (EC 2.7.11.1)	kinase	CMGC		31	12	0.593608	0.0385603	0.173521		18.67	9	5	0.963829	0.733489	1		6.93	8	2	0.990832	1	1		27.76	14	5	0.297852	0.00417591	0.0245335
GSK3B	P49841	Glycogen synthase kinase-3 beta (GSK-3 beta) (EC 2.7.11.26) (Serine/threonine-protein kinase GSK3B) (EC 2.7.11.1)	kinase	CMGC		30	11	1.00672	0.691373	1		6.12	7	2	0.990832	1	1		18.89	9	4	1.09648	0.450185	0.830341		19.7	14	5	0.946237	0.931027	0.956141
IKKA	O15111	Inhibitor of nuclear factor kappa-B kinase subunit alpha (I-kappa-B kinase alpha) (IKK-A) (IKK-alpha) (IkBKA) (IkappaB kinase) (EC 2.7.11.10) (Conserved helix-loop-helix ubiquitous kinase) (I-kappa-B kinase 1) (IKK1) (Nuclear factor NF-kappa-B inhibitor kinase alpha) (NFKBIKA) (Transcription factor 16) (TCF-16)	kinase	Other		6	8	2.0512	0.0303	0.144872		13.4	6	8	2.0512	0.0303	0.184656
INSR	P06213	Insulin receptor (IR) (EC 2.7.10.1) (CD antigen CD220) [Cleaved into: Insulin receptor subunit alpha; Insulin receptor subunit beta]	kinase	RTK		8	8	0.619798	0.00280617	0.0186672		8.95	4	5	0.824138	0.140096	0.507048									8.98	4	3	0.385478	0.00293037	0.0183636
IPMK	Q8NFU5	Inositol polyphosphate multikinase (EC 2.7.1.151) (Inositol 1,3,4,6-tetrakisphosphate 5-kinase)	kinase	metabolic		1	1	0.758578	0.618896	0.994537		2.01	1	1	0.758578	0.618896	1
IRAK4	Q9NWZ3	Interleukin-1 receptor-associated kinase 4 (IRAK-4) (EC 2.7.11.1) (Renal carcinoma antigen NY-REN-64)	kinase	TKL		2	1	1.81134	0.205081	0.514384																2.61	2	1	1.81134	0.205081	0.56699
JAK1	P23458	Tyrosine-protein kinase JAK1 (EC 2.7.10.2) (Janus kinase 1) (JAK-1)	kinase	TK		32	30	0.529663	2.1591e-05	0.00025411		54.11	27	24	0.474242	6.6897e-05	0.00134874		11.94	5	6	0.824138	0.127464	0.507984
K6PL	P17858	6-phosphofructokinase, liver type (EC 2.7.1.11) (Phosphofructo-1-kinase isozyme B) (PFK-B) (Phosphofructokinase 1) (Phosphohexokinase)	kinase	metabolic		5	5	0.928966	0.565949	0.95154		6.96	3	4	0.946237	0.613895	1		4.02	2	1	0.862979	0.783683	0.991752
K6PP	Q01813	6-phosphofructokinase type C (EC 2.7.1.11) (6-phosphofructokinase, platelet type) (Phosphofructo-1-kinase isozyme C) (PFK-C) (Phosphofructokinase 1) (Phosphohexokinase)	kinase	metabolic		4	1	1.28233	0.630523	0.994537			2						2	2	1	1.28233	0.630523	0.991752
KAPCB	P22694	cAMP-dependent protein kinase catalytic subunit beta (PKA C-beta) (EC 2.7.11.11)	kinase	AGC		1	2	0.990832	1	1		3.17	1	2	0.990832	1	1
KC1A	P48729	Casein kinase I isoform alpha (CKI-alpha) (EC 2.7.11.1) (CK1)	kinase	CK1		13	13	1.40207	0.515814	0.901282		10.66	5	6	1	0.864363	1		6.19	3	3	4.9204	0.0502944	0.278296		8.01	5	4	0.907821	0.463588	0.797281
KC1D	P48730	Casein kinase I isoform delta (CKI-delta) (CKId) (EC 2.7.11.1) (Tau-protein kinase CSNK1D) (EC 2.7.11.26)	kinase	CK1		22	18	1.01443	0.716178	1		20.29	10	8	0.981748	0.818692	1		11.99	6	6	1.04713	0.502814	0.887948		8	6	4	1.03276	0.783496	0.956141
KC1G1	Q9HCP0	Casein kinase I isoform gamma-1 (CKI-gamma 1) (EC 2.7.11.1)	kinase	CK1		8	2	0.995405	0.983435	1																7.52	8	2	0.995405	0.983435	0.990388
KC1G2	P78368	Casein kinase I isoform gamma-2 (CKI-gamma 2) (EC 2.7.11.1)	kinase	CK1		8	1	1.07647	0.819143	1																4	8	1	1.07647	0.819143	0.956141
KC1G3	Q9Y6M4	Casein kinase I isoform gamma-3 (CKI-gamma 3) (EC 2.7.11.1)	kinase	CK1		8	1	0.954993	0.934467	1																14	8	1	0.954993	0.934467	0.956141
KCC2G	Q13555	Calcium/calmodulin-dependent protein kinase type II subunit gamma (CaM kinase II subunit gamma) (CaMK-II subunit gamma) (EC 2.7.11.17)	kinase	CAMK		42	23	0.966922	0.517136	0.901282		44.74	22	12	0.758578	0.076985	0.318205		10.12	5	5	1.78649	0.0282353	0.222275		28.32	15	6	0.94189	0.441226	0.791031
KCRB	P12277	Creatine kinase B-type (EC 2.7.3.2) (B-CK) (Creatine kinase B chain)	kinase	metabolic		1	1	1.10662	0.866915	1																2	1	1	1.10662	0.866915	0.956141
KHK	P50053	Ketohexokinase (EC 2.7.1.3) (Hepatic fructokinase)	kinase	metabolic		2	3	1.2942	0.455157	0.819391		2	1	1	1.27057	0.642392	1		2.55	1	2	1.30617	0.557644	0.944581
KIT	P10721	Mast/stem cell growth factor receptor Kit (SCFR) (EC 2.7.10.1) (Piebald trait protein) (PBT) (Proto-oncogene c-Kit) (Tyrosine-protein kinase Kit) (p145 c-kit) (v-kit Hardy-Zuckerman 4 feline sarcoma viral oncogene homolog) (CD antigen CD117)	kinase	RTK		17	16	0.0924166	2.19952e-08	5.60877e-07		13.39	8	7	0.272898	0.0017712	0.0190468		4.92	3	3	0.119124	0.0270304	0.222275		11.41	6	6	0.0230144	2.70024e-05	0.000317278
KPBB	Q93100	Phosphorylase b kinase regulatory subunit beta (Phosphorylase kinase subunit beta)	regulatory	metabolic		1	1	1.05196	0.610837	0.994537		2.59	1	1	0.751623	0.610837	1			0
KPCB	P05771	Protein kinase C beta type (PKC-B) (PKC-beta) (EC 2.7.11.13)	kinase	AGC		8	8	1.87176	0.00103936	0.00836957									5.52	3	3	1.88799	0.00641644	0.125829		9.3	5	5	1.86209	0.0416356	0.186369
KPCD2	Q9BZL6	Serine/threonine-protein kinase D2 (EC 2.7.11.13) (nPKC-D2)	kinase	CAMK		43	21	0.855629	0.329736	0.691091		42.92	21	8	0.660694	0.0685899	0.303282		22.22	10	6	0.990832	1	1		24.56	12	7	1.01391	0.795856	0.956141
KPCD3	O94806	Serine/threonine-protein kinase D3 (EC 2.7.11.13) (Protein kinase C nu type) (Protein kinase EPK2) (nPKC-nu)	kinase	CAMK		17	9	0.880373	0.187137	0.493655		6.97	7	3	0.744732	0.268928	0.724936		4.86	4	3	0.847227	0.233554	0.692322		6.35	6	3	1.08143	0.990388	0.990388
KPCT	Q04759	Protein kinase C theta type (EC 2.7.11.13) (nPKC-theta)	kinase	AGC		15	18	0.705776	0.0874891	0.300615		23.89	11	14	0.642688	0.0545216	0.270427		5.67	3	3	0.92045	0.782165	0.991752		2	1	1	1.18032	0.672236	0.927431
KS6A1	Q15418	Ribosomal protein S6 kinase alpha-1 (S6K-alpha-1) (EC 2.7.11.1) (90 kDa ribosomal protein S6 kinase 1) (p90-RSK 1) (p90RSK1) (p90S6K) (MAP kinase-activated protein kinase 1a) (MAPK-activated protein kinase 1a) (MAPKAP kinase 1a) (MAPKAPK-1a) (Ribosomal S6 kinase 1) (RSK-1)	kinase	AGC		131	55	0.987271	0.0405497	0.17726		117.73	59	23	0.972747	0.285468	0.749434		69.46	39	19	1.01859	0.0385445	0.246092		66.15	33	13	0.968278	0.771307	0.956141
KS6A3	P51812	Ribosomal protein S6 kinase alpha-3 (S6K-alpha-3) (EC 2.7.11.1) (90 kDa ribosomal protein S6 kinase 3) (p90-RSK 3) (p90RSK3) (Insulin-stimulated protein kinase 1) (ISPK-1) (MAP kinase-activated protein kinase 1b) (MAPK-activated protein kinase 1b) (MAPKAP kinase 1b) (MAPKAPK-1b) (Ribosomal S6 kinase 2) (RSK-2) (pp90RSK2)	kinase	AGC		76	23	1.07776	0.355888	0.72841		29.59	34	11	0.963829	0.217121	0.656659		13.62	22	6	0.847227	0.127464	0.507984		17.7	20	6	1.68267	0.165217	0.52199
KS6A4	O75676	Ribosomal protein S6 kinase alpha-4 (S6K-alpha-4) (EC 2.7.11.1) (90 kDa ribosomal protein S6 kinase 4) (Nuclear mitogen- and stress-activated protein kinase 2) (Ribosomal protein kinase B) (RSKB)	kinase	AGC		4	3	0.972747	0.860064	1		6.35	4	3	0.972747	0.860064	1
KSR1	Q8IVT5	Kinase suppressor of Ras 1	regulatory	TKL		1	2	1.20226	0.392872	0.770634		2.83	1	2	1.20226	0.392872	0.869931
KSYK	P43405	Tyrosine-protein kinase SYK (EC 2.7.10.2) (Spleen tyrosine kinase) (p72-Syk)	kinase	TK		34	20	0.952357	0.0754393	0.281518		55.53	29	17	0.954993	0.0709289	0.303282		9.11	5	3	0.937562	0.770868	0.991752
KT3K	Q9HA64	Ketosamine-3-kinase (EC 2.7.1.-) (Fructosamine-3-kinase-related protein) (FN3K-RP) (FN3K-related protein)	kinase	metabolic		5	5	0.972747	0.830923	1		9.43	4	4	0.963829	0.76076	1		2.13	1	1	1.05682	0.895361	1			0
LATS1	O95835	Serine/threonine-protein kinase LATS1 (EC 2.7.11.1) (Large tumor suppressor homolog 1) (WARTS protein kinase) (h-warts)	kinase	AGC		1	1	0.972747	0.966821	1		2.56	1	1	0.972747	0.966821	1
LIMK1	P53667	LIM domain kinase 1 (LIMK-1) (EC 2.7.11.1)	kinase	TKL		7	9	1.03329	0.644588	0.997389		4.61	2	3	0.972747	0.789178	1		2	1	1	0.440555	0.286404	0.766825		8.94	4	5	1.27057	0.192661	0.56699
LIMK2	P53671	LIM domain kinase 2 (LIMK-2) (EC 2.7.11.1)	kinase	TKL		3	2	1.01859	0.916325	1		6.29	3	2	1.01859	0.916325	1
LYN	P07948	Tyrosine-protein kinase Lyn (EC 2.7.10.2) (Lck/Yes-related novel protein tyrosine kinase) (V-yes-1 Yamaguchi sarcoma viral related oncogene homolog) (p53Lyn) (p56Lyn)	kinase	TK		74	33	2.93847	1.52176e-10	4.65659e-09		42.48	20	10	2.39883	0.00184324	0.0190468		25.46	14	9	1.38038	0.112651	0.507984		60.03	40	14	5.52077	3.09069e-09	1.45263e-07
M3K1	Q13233	Mitogen-activated protein kinase kinase kinase 1 (EC 2.7.11.25) (MAPK/ERK kinase kinase 1) (MEK kinase 1) (MEKK 1)	kinase	STE		3	3	0.924698	0.425743	0.814233		4.22	2	2	0.928966	0.404781	0.880576									2.24	1	1	0.91622	0.840406	0.956141
M3K11	Q16584	Mitogen-activated protein kinase kinase kinase 11 (EC 2.7.11.25) (Mixed lineage kinase 3) (Src-homology 3 domain-containing proline-rich kinase)	kinase	STE		4	4	1.03562	0.984541	1			0						6	3	3	1.01859	0.896657	1		2.01	1	1	0.887156	0.791996	0.956141
M3K15	Q6ZN16	Mitogen-activated protein kinase kinase kinase 15 (EC 2.7.11.25) (Apoptosis signal-regulating kinase 3) (MAPK/ERK kinase kinase 15) (MEK kinase 15) (MEKK 15)	kinase	STE		4	1	0.809096	0.697397	1		2.04	4	1	0.809096	0.697397	1			0
M3K3	Q99759	Mitogen-activated protein kinase kinase kinase 3 (EC 2.7.11.25) (MAPK/ERK kinase kinase 3) (MEK kinase 3) (MEKK 3)	kinase	STE		2	1	0.794328	0.780522	1		2	1	1	0.862979	0.780522	1			1
M3K4	Q9Y6R4	Mitogen-activated protein kinase kinase kinase 4 (EC 2.7.11.25) (MAP three kinase 1) (MAPK/ERK kinase kinase 4) (MEK kinase 4) (MEKK 4)	kinase	STE		1	4	0.972747	0.855946	1		4.19	1	4	0.972747	0.855946	1
M3K5	Q99683	Mitogen-activated protein kinase kinase kinase 5 (EC 2.7.11.25) (Apoptosis signal-regulating kinase 1) (ASK-1) (MAPK/ERK kinase kinase 5) (MEK kinase 5) (MEKK 5)	kinase	STE		19	14	0.452898	0.00162434	0.0124262		37.7	19	14	0.452898	0.00162434	0.0190468
M4K1	Q92918	Mitogen-activated protein kinase kinase kinase kinase 1 (EC 2.7.11.1) (Hematopoietic progenitor kinase) (MAPK/ERK kinase kinase kinase 1) (MEK kinase kinase 1) (MEKKK 1)	kinase	STE		5	5	0.361965	0.0523021	0.221422		11.2	5	5	0.394457	0.0523021	0.270228			0
M4K4	O95819	Mitogen-activated protein kinase kinase kinase kinase 4 (EC 2.7.11.1) (HPK/GCK-like kinase HGK) (MAPK/ERK kinase kinase kinase 4) (MEK kinase kinase 4) (MEKKK 4) (Nck-interacting kinase)	kinase	STE		14	16	0.500035	0.00187506	0.0130402		23.87	11	13	0.47863	0.00461099	0.0408402		2	1	1	0.401791	0.262143	0.725262		4	2	2	0.74131	0.436093	0.791031
M4K5	Q9Y4K4	Mitogen-activated protein kinase kinase kinase kinase 5 (EC 2.7.11.1) (Kinase homologous to SPS1/STE20) (KHS) (MAPK/ERK kinase kinase kinase 5) (MEK kinase kinase 5) (MEKKK 5)	kinase	STE		4	3	1.03753	0.834798	1		7.67	4	3	1.03753	0.834798	1			0
MARK2	Q7KZI7	Serine/threonine-protein kinase MARK2 (EC 2.7.11.1) (EC 2.7.11.26) (ELKL motif kinase 1) (EMK-1) (MAP/microtubule affinity-regulating kinase 2) (PAR1 homolog) (PAR1 homolog b) (Par-1b) (Par1b)	kinase	CAMK		28	26	0.989079	0.935306	1		46.07	22	19	0.981748	0.775851	1		12.63	6	7	1.00925	0.75454	0.991752
MARK3	P27448	MAP/microtubule affinity-regulating kinase 3 (EC 2.7.11.1) (C-TAK1) (cTAK1) (Cdc25C-associated protein kinase 1) (ELKL motif kinase 2) (EMK-2) (Protein kinase STK10) (Ser/Thr protein kinase PAR-1) (Par-1a) (Serine/threonine-protein kinase p78)	kinase	CAMK		6	3	1.23595	0.391091	0.770634		7.31	6	3	1.23595	0.391091	0.869931
MARK4	Q96L34	MAP/microtubule affinity-regulating kinase 4 (EC 2.7.11.1) (MAP/microtubule affinity-regulating kinase-like 1)	kinase	CAMK		2	1	0.870964	0.796196	1		2.06	2	1	0.870964	0.796196	1
MERTK	Q12866	Tyrosine-protein kinase Mer (EC 2.7.10.1) (Proto-oncogene c-Mer) (Receptor tyrosine kinase MerTK)	kinase	RTK		1	1	0.855067	0.801348	1																2	1	1	0.855067	0.801348	0.956141
MK01	P28482	Mitogen-activated protein kinase 1 (MAP kinase 1) (MAPK 1) (EC 2.7.11.24) (ERT1) (Extracellular signal-regulated kinase 2) (ERK-2) (MAP kinase isoform p42) (p42-MAPK) (Mitogen-activated protein kinase 2) (MAP kinase 2) (MAPK 2)	kinase	CMGC		76	30	1.52874	3.02083e-07	5.77734e-06		54.1	30	12	1.406	0.0081	0.06696		43.31	27	8	1.01859	0.126027	0.507984		34.09	19	10	2.65461	4.16899e-06	5.59835e-05
MK03	P27361	Mitogen-activated protein kinase 3 (MAP kinase 3) (MAPK 3) (EC 2.7.11.24) (ERT2) (Extracellular signal-regulated kinase 1) (ERK-1) (Insulin-stimulated MAP2 kinase) (MAP kinase isoform p44) (p44-MAPK) (Microtubule-associated protein 2 kinase) (Mitogen-activated protein kinase 1) (MAP kinase 1) (MAPK 1) (p44-ERK1)	kinase	CMGC		28	10	0.862979	0.125497	0.37649		10	16	5	0.928966	0.308511	0.774151		6.42	7	5	0.801678	0.250815	0.717851			5
MK08	P45983	Mitogen-activated protein kinase 8 (MAP kinase 8) (MAPK 8) (EC 2.7.11.24) (JNK-46) (Stress-activated protein kinase 1c) (SAPK1c) (Stress-activated protein kinase JNK1) (c-Jun N-terminal kinase 1)	kinase	CMGC		27	13	0.69947	0.0146177	0.0828336		16.8	8	6	0.946237	0.354289	0.828903		5.42	8	2	0.972747	0.788622	0.991752		14.99	11	5	0.42658	0.00590749	0.0308706
MK09	P45984	Mitogen-activated protein kinase 9 (MAP kinase 9) (MAPK 9) (EC 2.7.11.24) (JNK-55) (Stress-activated protein kinase 1a) (SAPK1a) (Stress-activated protein kinase JNK2) (c-Jun N-terminal kinase 2)	kinase	CMGC		28	14	0.984983	0.737396	1		6.15	7	2	0.963829	0.868366	1		13.37	9	5	1.03753	0.733489	0.991752		18.25	12	7	0.954993	0.500714	0.811502
MK14	Q16539	Mitogen-activated protein kinase 14 (MAP kinase 14) (MAPK 14) (EC 2.7.11.24) (Cytokine suppressive anti-inflammatory drug-binding protein) (CSAID-binding protein) (CSBP) (MAP kinase MXI2) (MAX-interacting protein 2) (Mitogen-activated protein kinase p38 alpha) (MAP kinase p38 alpha) (Stress-activated protein kinase 2a) (SAPK2a)	kinase	CMGC		90	34	0.921697	0.213026	0.525694		44.01	22	9	0.895365	0.107055	0.402269		43	25	13	1.04713	0.445223	0.830341		57.99	43	12	0.820352	0.134903	0.502829
MLTK	Q9NYL2	Mitogen-activated protein kinase kinase kinase MLT (EC 2.7.11.25) (Human cervical cancer suppressor gene 4 protein) (HCCS-4) (Leucine zipper- and sterile alpha motif-containing kinase) (MLK-like mitogen-activated protein triple kinase) (Mixed lineage kinase-related kinase) (MLK-related kinase) (MRK) (Sterile alpha motif- and leucine zipper-containing kinase AZK)	kinase	STE		21	20	0.344191	7.04108e-07	1.01727e-05		32.59	16	15	0.258226	2.72194e-06	8.438e-05		4.3	2	3	0.816582	0.167596	0.579602		6	3	2	0.812831	0.250419	0.619459
MP2K1	Q02750	Dual specificity mitogen-activated protein kinase kinase 1 (MAP kinase kinase 1) (MAPKK 1) (MKK1) (EC 2.7.12.2) (ERK activator kinase 1) (MAPK/ERK kinase 1) (MEK 1)	kinase	STE		27	9	1.03065	0.663537	1		42.1	21	6	1.00925	0.780432	1		8.79	5	2	0.990832	1	1		2	1	1	1.26474	0.533747	0.825449
MP2K2	P36507	Dual specificity mitogen-activated protein kinase kinase 2 (MAP kinase kinase 2) (MAPKK 2) (EC 2.7.12.2) (ERK activator kinase 2) (MAPK/ERK kinase 2) (MEK 2)	kinase	STE		18	9	2.0014	0.0180611	0.0921118		19.46	14	7	1.97697	0.0422728	0.238265		4.01	4	2	2.0893	0.223892	0.688259
MP2K3	P46734	Dual specificity mitogen-activated protein kinase kinase 3 (MAP kinase kinase 3) (MAPKK 3) (EC 2.7.12.2) (MAPK/ERK kinase 3) (MEK 3) (Stress-activated protein kinase kinase 2) (SAPK kinase 2) (SAPKK-2) (SAPKK2)	kinase	STE		1	1	0.831764	0.732165	1		2	1	1	0.831764	0.732165	1
MP2K4	P45985	Dual specificity mitogen-activated protein kinase kinase 4 (MAP kinase kinase 4) (MAPKK 4) (EC 2.7.12.2) (JNK-activating kinase 1) (MAPK/ERK kinase 4) (MEK 4) (SAPK/ERK kinase 1) (SEK1) (Stress-activated protein kinase kinase 1) (SAPK kinase 1) (SAPKK-1) (SAPKK1) (c-Jun N-terminal kinase kinase 1) (JNKK)	kinase	STE		2	2	0.981748	0.980905	1		2.7	1	2	0.981748	0.980905	1										1
MRCKB	Q9Y5S2	Serine/threonine-protein kinase MRCK beta (EC 2.7.11.1) (CDC42-binding protein kinase beta) (CDC42BP-beta) (DMPK-like beta) (Myotonic dystrophy kinase-related CDC42-binding kinase beta) (MRCK beta) (Myotonic dystrophy protein kinase-like beta)	kinase	AGC		2	2	0.972747	0.922444	1		4.44	2	2	0.972747	0.922444	1
MST4	Q9P289	Serine/threonine-protein kinase MST4 (EC 2.7.11.1) (Mammalian STE20-like protein kinase 4) (MST-4) (Mst3 and SOK1-related kinase) (STE20-like kinase MST4) (Serine/threonine-protein kinase MASK)	kinase	STE		2	2	0.990832	1	1		3.73	2	2	0.990832	1	1
MTOR	P42345	Serine/threonine-protein kinase mTOR (EC 2.7.11.1) (FK506-binding protein 12-rapamycin complex-associated protein 1) (FKBP12-rapamycin complex-associated protein) (Mammalian target of rapamycin) (mTOR) (Mechanistic target of rapamycin) (Rapamycin and FKBP12 target 1) (Rapamycin target protein 1)	kinase	PKL		97	75	1.1854	0.251312	0.591551		165.02	79	55	0.990832	0.985427	1		39.92	18	20	1.94089	0.0243369	0.222275
NDKB	P22392	Nucleoside diphosphate kinase B (NDK B) (NDP kinase B) (EC 2.7.4.6) (C-myc purine-binding transcription factor PUF) (Histidine protein kinase NDKB) (EC 2.7.13.3) (nm23-H2)	kinase	Atypical		1	2	0.895365	0.357064	0.72841																2.35	1	2	0.895365	0.357064	0.729652
NDKM	O00746	Nucleoside diphosphate kinase, mitochondrial (NDK) (NDP kinase, mitochondrial) (EC 2.7.4.6) (Nucleoside diphosphate kinase D) (NDPKD) (nm23-H4)	kinase	Atypical		6	6	0.0903649	6.92639e-07	1.01727e-05																12.09	6	6	0.0903649	6.92639e-07	1.08513e-05
NEK1	Q96PY6	Serine/threonine-protein kinase Nek1 (EC 2.7.11.1) (Never in mitosis A-related kinase 1) (NimA-related protein kinase 1) (Renal carcinoma antigen NY-REN-55)	kinase	Other		3	6	0.824138	0.0993849	0.32353		7.05	3	6	0.824138	0.0993849	0.385117
NEK2	P51955	Serine/threonine-protein kinase Nek2 (EC 2.7.11.1) (HSPK 21) (Never in mitosis A-related kinase 2) (NimA-related protein kinase 2) (NimA-like protein kinase 1)	kinase	Other		3	2	0.884437	0.935797	1			0							0						4.96	3	2	0.963829	0.935797	0.956141
NEK9	Q8TD19	Serine/threonine-protein kinase Nek9 (EC 2.7.11.1) (Nercc1 kinase) (Never in mitosis A-related kinase 9) (NimA-related protein kinase 9) (NimA-related kinase 8) (Nek8)	kinase	Other		69	46	2.79646	2.66454e-15	2.03837e-13		77.7	40	25	2.10863	6.44361e-05	0.00134874		25.89	14	10	4.65586	4.82185e-05	0.00200107		21.76	15	11	3.34195	3.72059e-10	3.49735e-08
NLK	Q9UBE8	Serine/threonine-protein kinase NLK (EC 2.7.11.24) (Nemo-like kinase) (Protein LAK1)	kinase	CMGC		2	1	0.954993	0.939065	1		1.7	2	1	0.954993	0.939065	1
NTRK1	P04629	High affinity nerve growth factor receptor (EC 2.7.10.1) (Neurotrophic tyrosine kinase receptor type 1) (TRK1-transforming tyrosine kinase protein) (Tropomyosin-related kinase A) (Tyrosine kinase receptor) (Tyrosine kinase receptor A) (Trk-A) (gp140trk) (p140-TrkA)	kinase	RTK		1	1	0.457088	0.298386	0.643001									2	1	1	0.457088	0.298386	0.773939
PAK4	O96013	Serine/threonine-protein kinase PAK 4 (EC 2.7.11.1) (p21-activated kinase 4) (PAK-4)	kinase	STE		5	6	0.977237	0.856534	1		4.2	2	3	0.946237	0.541169	1		2	1	1	0.831764	0.733465	0.991752		4	2	2	1.11173	0.499024	0.811502
PDXK	O00764	Pyridoxal kinase (EC 2.7.1.35) (Pyridoxine kinase)	kinase	metabolic		95	35	0.937069	0.0609137	0.240088		16.29	8	5	1.01859	0.873893	1		50.71	28	11	0.887156	0.412723	0.830341		72.06	59	19	0.946237	0.0659202	0.281659
PGK1	P00558	Phosphoglycerate kinase 1 (EC 2.7.2.3) (Cell migration-inducing gene 10 protein) (Primer recognition protein 2) (PRP 2)	kinase	metabolic		4	3	0.888178	0.203011	0.514384			0													6	4	3	0.812831	0.203011	0.56699
PI3R4	Q99570	Phosphoinositide 3-kinase regulatory subunit 4 (PI3-kinase regulatory subunit 4) (EC 2.7.11.1) (PI3-kinase p150 subunit) (Phosphoinositide 3-kinase adaptor protein)	kinase	PKL		13	13	0.906214	0.0830285	0.295427		23.9	12	10	0.937562	0.144964	0.507048		3.95	1	3	0.809096	0.343537	0.814673
PI42A	P48426	Phosphatidylinositol-5-phosphate 4-kinase type-2 alpha (EC 2.7.1.149) (1-phosphatidylinositol-5-phosphate 4-kinase 2-alpha) (Diphosphoinositide kinase 2-alpha) (PIP5KIII) (Phosphatidylinositol-5-phosphate 4-kinase type II alpha) (PI(5)P 4-kinase type II alpha) (PIP4KII-alpha) (PtdIns(4)P-5-kinase B isoform) (PtdIns(4)P-5-kinase C isoform) (PtdIns(5)P-4-kinase isoform 2-alpha)	kinase	PKL		4	6	1.04232	0.986325	1		5.83	2	4	0.954993	0.623619	1		2	1	1	0.928966	0.896161	1		2	1	1	1.65959	0.284627	0.633844
PI42C	Q8TBX8	Phosphatidylinositol-5-phosphate 4-kinase type-2 gamma (EC 2.7.1.149) (Phosphatidylinositol-5-phosphate 4-kinase type II gamma) (PI(5)P 4-kinase type II gamma) (PIP4KII-gamma)	kinase	PKL		8	8	1.11237	0.13521	0.397829		3.77	2	1	1.19124	0.72505	1		5.05	2	4	1.11686	0.150557	0.568012		7.4	4	3	1.08143	0.564307	0.828826
PI4KA	P42356	Phosphatidylinositol 4-kinase alpha (PI4-kinase alpha) (PI4K-alpha) (PtdIns-4-kinase alpha) (EC 2.7.1.67)	kinase	PKL		1	1	1.02802	0.938232	1		2.15	1	1	1.02802	0.938232	1
PK3C3	Q8NEB9	Phosphatidylinositol 3-kinase catalytic subunit type 3 (PI3-kinase type 3) (PI3K type 3) (PtdIns-3-kinase type 3) (EC 2.7.1.137) (Phosphatidylinositol 3-kinase p100 subunit) (Phosphoinositide-3-kinase class 3) (hVps34)	kinase	PKL		3	2	0.717794	0.518385	0.901282		5.77	2	2	0.717794	0.518385	1			0							1
PK3CG	P48736	Phosphatidylinositol-4,5-bisphosphate 3-kinase catalytic subunit gamma isoform (PI3-kinase subunit gamma) (PI3K-gamma) (PI3Kgamma) (PtdIns-3-kinase subunit gamma) (EC 2.7.1.153) (Phosphatidylinositol-4,5-bisphosphate 3-kinase 110 kDa catalytic subunit gamma) (PtdIns-3-kinase subunit p110-gamma) (p110gamma) (Phosphoinositide-3-kinase catalytic gamma polypeptide) (Serine/threonine protein kinase PI…	kinase	PKL		5	8	0.654636	0.0611988	0.240088		12.67	5	8	0.654636	0.0611988	0.290044
PKN3	Q6P5Z2	Serine/threonine-protein kinase N3 (EC 2.7.11.13) (Protein kinase PKN-beta) (Protein-kinase C-related kinase 3)	kinase	AGC		7	7	0.846113	0.0884162	0.300615		11.86	6	6	0.92045	0.147207	0.507048		2	1	1	0.510505	0.33836	0.814673
PLK1	P53350	Serine/threonine-protein kinase PLK1 (EC 2.7.11.21) (Polo-like kinase 1) (PLK-1) (Serine/threonine-protein kinase 13) (STPK13)	kinase	Other		2	3	1.00184	0.834921	1		4.77	2	3	1.00925	0.834921	1			0
PMYT1	Q99640	Membrane-associated tyrosine- and threonine-specific cdc2-inhibitory kinase (EC 2.7.11.1) (Myt1 kinase)	kinase	Other		14	9	1.00925	0.733332	1		2.14	1	1	0.912011	0.860428	1		3.7	2	2	0.990832	1	1		22.8	11	6	1.03276	0.624808	0.876596
PRKDC	P78527	DNA-dependent protein kinase catalytic subunit (DNA-PK catalytic subunit) (DNA-PKcs) (EC 2.7.11.1) (DNPK1) (p460)	kinase	PKL		467	266	2.82973	0	0		631.35	325	162	1.8197	1e-15	0		273.16	138	101	5.7544	1e-15	0		7.24	4	3	2.67917	4.56982e-05	0.000477292
PRPK	Q96S44	TP53-regulating kinase (EC 2.7.11.1) (Nori-2) (p53-related protein kinase)	kinase	Other		11	12	1.95284	0.0154225	0.0842729		5.53	3	3	1.01859	0.868701	1		11.37	5	7	2.88403	0.00848723	0.125829		4	3	2	1.32434	0.41976	0.791031
RIOK2	Q9BVS4	Serine/threonine-protein kinase RIO2 (EC 2.7.11.1) (RIO kinase 2)	kinase	Atypical		7	6	0.933971	0.0917222	0.305076		10	5	5	0.946237	0.0812894	0.325157									3.4	2	1	0.874984	0.815961	0.956141
RIPK2	O43353	Receptor-interacting serine/threonine-protein kinase 2 (EC 2.7.11.1) (CARD-containing interleukin-1 beta-converting enzyme-associated kinase) (CARD-containing IL-1 beta ICE-kinase) (RIP-like-interacting CLARP kinase) (Receptor-interacting protein 2) (RIP-2) (Tyrosine-protein kinase RIPK2) (EC 2.7.10.2)	kinase	TKL		26	19	2.64754	2.31928e-07	5.06929e-06		5.8	3	4	1.0666	0.551588	1		4.01	2	2	1.11686	0.491639	0.887087		39.2	21	13	3.99945	1.58291e-08	4.95978e-07
SIK2	Q9H0K1	Serine/threonine-protein kinase SIK2 (EC 2.7.11.1) (Qin-induced kinase) (Salt-inducible kinase 2) (SIK-2) (Serine/threonine-protein kinase SNF1-like kinase 2)	kinase	CAMK		2	2	0.933254	0.805513	1																4.41	2	2	0.933254	0.805513	0.956141
SIK3	Q9Y2K2	Serine/threonine-protein kinase SIK3 (EC 2.7.11.1) (Salt-inducible kinase 3) (SIK-3) (Serine/threonine-protein kinase QSK)	kinase	CAMK		1	2	0.990832	1	1		2.58	1	2	0.990832	1	1										0
SLK	Q9H2G2	STE20-like serine/threonine-protein kinase (STE20-like kinase) (hSLK) (EC 2.7.11.1) (CTCL tumor antigen se20-9) (STE20-related serine/threonine-protein kinase) (STE20-related kinase) (Serine/threonine-protein kinase 2)	kinase	STE		24	24	0.941167	0.12382	0.37649		37.29	18	17	0.946237	0.163237	0.532668		1.67	1	1	0.903649	0.851262	1		10.65	5	6	0.933254	0.512839	0.817065
SRPK1	Q96SB4	SRSF protein kinase 1 (EC 2.7.11.1) (SFRS protein kinase 1) (Serine/arginine-rich protein-specific kinase 1) (SR-protein-specific kinase 1)	kinase	CMGC		1	1	0.688652	0.446007	0.819391																2.06	1	1	0.688652	0.446007	0.791031
STK10	O94804	Serine/threonine-protein kinase 10 (EC 2.7.11.1) (Lymphocyte-oriented kinase)	kinase	STE		15	17	0.988687	0.850304	1		22.6	12	12	0.972747	0.661391	1		7.03	3	5	1.02802	0.740995	0.991752
STK11	Q15831	Serine/threonine-protein kinase STK11 (EC 2.7.11.1) (Liver kinase B1) (LKB1) (hLKB1) (Renal carcinoma antigen NY-REN-19)	kinase	CAMK		1	1	2.04174	0.157827	0.439046																2	1	1	2.04174	0.157827	0.52199
STK3	Q13188	Serine/threonine-protein kinase 3 (EC 2.7.11.1) (Mammalian STE20-like protein kinase 2) (MST-2) (STE20-like kinase MST2) (Serine/threonine-protein kinase Krs-1) [Cleaved into: Serine/threonine-protein kinase 3 36kDa subunit (MST2/N); Serine/threonine-protein kinase 3 20kDa subunit (MST2/C)]	kinase	STE		13	3	1.26183	0.41944	0.812333		6.54	3	1	0.954993	0.933267	1			5						4	5	2	1.53462	0.29461	0.633844
STK4	Q13043	Serine/threonine-protein kinase 4 (EC 2.7.11.1) (Mammalian STE20-like protein kinase 1) (MST-1) (STE20-like kinase MST1) (Serine/threonine-protein kinase Krs-2) [Cleaved into: Serine/threonine-protein kinase 4 37kDa subunit (MST1/N); Serine/threonine-protein kinase 4 18kDa subunit (MST1/C)]	kinase	STE		16	5	1.44012	0.278588	0.617738		2	3	1	1.00925	0.967312	1		12.01	7	2	0.990832	1	1		11.88	6	2	2.50035	0.0921462	0.360906
TAOK1	Q7L7X3	Serine/threonine-protein kinase TAO1 (EC 2.7.11.1) (Kinase from chicken homolog B) (hKFC-B) (MARK Kinase) (MARKK) (Prostate-derived sterile 20-like kinase 2) (PSK-2) (PSK2) (Prostate-derived STE20-like kinase 2) (Thousand and one amino acid protein kinase 1) (TAOK1) (hTAOK1)	kinase	STE		1	1	0.279254	0.879298	1		2.01	1	1	0.92045	0.879298	1										0
TAOK2	Q9UL54	Serine/threonine-protein kinase TAO2 (EC 2.7.11.1) (Kinase from chicken homolog C) (hKFC-C) (Prostate-derived sterile 20-like kinase 1) (PSK-1) (PSK1) (Prostate-derived STE20-like kinase 1) (Thousand and one amino acid protein kinase 2)	kinase	STE		1	1	1.25892	0.651888	0.997389		2.01	1	1	1.25892	0.651888	1
TAOK3	Q9H2K8	Serine/threonine-protein kinase TAO3 (EC 2.7.11.1) (Cutaneous T-cell lymphoma-associated antigen HD-CL-09) (CTCL-associated antigen HD-CL-09) (Dendritic cell-derived protein kinase) (JNK/SAPK-inhibitory kinase) (Jun kinase-inhibitory kinase) (Kinase from chicken homolog A) (hKFC-A) (Thousand and one amino acid protein 3)	kinase	STE		1	2	0.990832	1	1		2.81	1	2	0.990832	1	1
TBK1	Q9UHD2	Serine/threonine-protein kinase TBK1 (EC 2.7.11.1) (NF-kappa-B-activating kinase) (T2K) (TANK-binding kinase 1)	kinase	Other		33	30	1.01173	0.296904	0.643001		53.38	27	22	1.00925	0.388878	0.869931		13.02	6	8	1.01859	0.554484	0.944581
TEC	P42680	Tyrosine-protein kinase Tec (EC 2.7.10.2)	kinase	TK		17	12	0.375106	0.00181926	0.0130402		30.41	14	10	0.313329	0.00425162	0.0405539			0						7.22	3	2	0.591562	0.212941	0.571897
TITIN	Q8WZ42	Titin (EC 2.7.11.1) (Connectin) (Rhabdomyosarcoma antigen MU-RMS-40.14)	kinase	CAMK		0	4	1.15027	0.876466	1		2.16	0	2	1.44544	0.290103	0.749434			0						2.43	0	2	0.734514	0.201343	0.56699
TLK1	Q9UKI8	Serine/threonine-protein kinase tousled-like 1 (EC 2.7.11.1) (PKU-beta) (Tousled-like kinase 1)	kinase	Other		8	2	0.946237	0.920555	1		2.01	4	1	1.09648	0.843599	1			2						2.04	2	1	0.816582	0.735108	0.956141
TLK2	Q86UE8	Serine/threonine-protein kinase tousled-like 2 (EC 2.7.11.1) (PKU-alpha) (Tousled-like kinase 2)	kinase	Other		10	4	1.05196	0.853741	1		11.58	6	3	0.972747	0.924339	1		2	2	1	1.33045	0.593904	0.96655			2
TRRAP	Q9Y4A5	Transformation/transcription domain-associated protein (350/400 kDa PCAF-associated factor) (PAF350/400) (STAF40) (Tra1 homolog)	regulatory	PKL		3	4	0.91791	0.625133	0.994537		4.89	2	4	0.912011	0.625133	1										1
TTK	P33981	Dual specificity protein kinase TTK (EC 2.7.12.1) (Phosphotyrosine picked threonine-protein kinase) (PYT)	kinase	Other		23	19	0.460647	0.000120893	0.00115604		29.3	14	11	0.291072	0.000225533	0.00349576		10.33	5	6	0.870964	0.127464	0.507984		7.43	4	2	0.851138	0.576452	0.833639
TYK2	P29597	Non-receptor tyrosine-protein kinase TYK2 (EC 2.7.10.2)	kinase	TK		14	11	0.534564	0.0352347	0.163361		17.58	12	10	0.47863	0.0139323	0.0959781		2	2	1	1.61436	0.428128	0.830341
UFO	P30530	Tyrosine-protein kinase receptor UFO (EC 2.7.10.1) (AXL oncogene)	kinase	RTK		2	2	0.990832	1	1		3.08	1	2	0.990832	1	1										1
ULK3	Q6PHR2	Serine/threonine-protein kinase ULK3 (EC 2.7.11.1) (Unc-51-like kinase 3)	kinase	Other		4	5	1.03181	0.918124	1		4.86	2	1	1.20226	0.710858	1		1.36	0	2	0.990832	1	1		4	2	2	0.995405	0.920669	0.956141
WEE1	P30291	Wee1-like protein kinase (WEE1hu) (EC 2.7.10.2) (Wee1A kinase)	kinase	Other		4	4	0.97499	0.981161	1		2.36	1	1	0.855067	0.772831	1									5.7	3	3	1.01859	0.889135	0.956141
YES	P07947	Tyrosine-protein kinase Yes (EC 2.7.10.2) (Proto-oncogene c-Yes) (p61-Yes)	kinase	TK		41	16	0.504081	2.36689e-05	0.000258667		25.46	14	5	0.288403	0.0155439	0.101444		8.43	7	2	0.990832	1	1		31.91	20	9	0.591562	0.000126681	0.00108255
