# Supplementary material for: Application of Multiplexed Kinase Inhibitor Beads to Study Kinome Adaptations in Drug-Resistant Leukemia
Source: PLoS One. 2013 Jun 24;8(6):e66755. doi: 10.1371/journal.pone.0066755 (PMC3691232; doi:10.1371/journal.pone.0066755)
Supplement: Table S2 — MYL-R kinome response to dasatinib treatment. MYL-R cells were treated for 1 hour with dasatinib (10 nM) or DMSO, and changes to the kinome were analyzed by MIB/MS. Kinase abundance ratios (Dasatinib/DMSO), p-values and adjusted p-values (q-values) are shown. (XLS) [file pone.0066755.s009.xls]

## Sheet: MYL-R Dasatinib vs DMSO
UniProt ID	UniProt AC	Description	Type	Group	Unused ProtScore	Peptides(95%)	quant peptides	Dasatinib:DMSO	pvalue	qvalue
BTK	Q06187	Tyrosine-protein kinase BTK (EC 2.7.10.2) (Agammaglobulinaemia tyrosine kinase) (ATK) (B-cell progenitor kinase) (BPK) (Bruton tyrosine kinase)	kinase	TK	81.98	56	37	0.192309	4.15001e-13	5.76852e-11
LYN	P07948	Tyrosine-protein kinase Lyn (EC 2.7.10.2) (Lck/Yes-related novel protein tyrosine kinase) (V-yes-1 Yamaguchi sarcoma viral related oncogene homolog) (p53Lyn) (p56Lyn)	kinase	TK	56.84	47	21	0.136773	1.51195e-08	1.0508e-06
CSK	P41240	Tyrosine-protein kinase CSK (EC 2.7.10.2) (C-Src kinase) (Protein-tyrosine kinase CYL)	kinase	TK	58.21	38	24	0.570164	2.86405e-06	0.000132701
FAK1	Q05397	Focal adhesion kinase 1 (FADK 1) (EC 2.7.10.2) (Focal adhesion kinase-related nonkinase) (FRNK) (Protein phosphatase 1 regulatory subunit 71) (PPP1R71) (Protein-tyrosine kinase 2) (p125FAK) (pp125FAK)	kinase	TK	96.32	59	39	0.554626	4.7255e-05	0.00164211
SLK	Q9H2G2	STE20-like serine/threonine-protein kinase (STE20-like kinase) (hSLK) (EC 2.7.11.1) (CTCL tumor antigen se20-9) (STE20-related serine/threonine-protein kinase) (STE20-related kinase) (Serine/threonine-protein kinase 2)	kinase	STE	65.71	35	30	0.586138	0.000339738	0.00944472
CSK21	P68400	Casein kinase II subunit alpha (CK II alpha) (EC 2.7.11.1)	kinase	CMGC	81.37	62	15	0.42462	0.000644575	0.0149326
CDK6	Q00534	Cyclin-dependent kinase 6 (EC 2.7.11.22) (Cell division protein kinase 6) (Serine/threonine-protein kinase PLSTIRE)	kinase	CMGC	44.74	38	19	0.469894	0.00119813	0.0209049
PRKDC	P78527	DNA-dependent protein kinase catalytic subunit (DNA-PK catalytic subunit) (DNA-PKcs) (EC 2.7.11.1) (DNPK1) (p460)	kinase	PKL	97.58	44	41	0.625173	0.00120316	0.0209049
KPCB	P05771	Protein kinase C beta type (PKC-B) (PKC-beta) (EC 2.7.11.13)	kinase	AGC	66.99	44	27	0.630957	0.00296711	0.0458253
NEK9	Q8TD19	Serine/threonine-protein kinase Nek9 (EC 2.7.11.1) (Nercc1 kinase) (Never in mitosis A-related kinase 9) (NimA-related protein kinase 9) (NimA-related kinase 8) (Nek8)	kinase	Other	98.14	69	30	0.724436	0.00344902	0.0479413
KPCT	Q04759	Protein kinase C theta type (EC 2.7.11.13) (nPKC-theta)	kinase	AGC	39.13	23	20	0.597035	0.00419602	0.0530224
AAPK1	Q13131	5'-AMP-activated protein kinase catalytic subunit alpha-1 (AMPK subunit alpha-1) (EC 2.7.11.1) (Tau-protein kinase PRKAA1) (EC 2.7.11.26)	kinase	CAMK	34.27	16	14	0.642688	0.00799671	0.0910587
ABL2	P42684	Abelson tyrosine-protein kinase 2 (EC 2.7.10.2) (Abelson murine leukemia viral oncogene homolog 2) (Abelson-related gene protein) (Tyrosine-protein kinase ARG)	kinase	TK	4.95	3	3	0.151356	0.00851628	0.0910587
KS6A1	Q15418	Ribosomal protein S6 kinase alpha-1 (S6K-alpha-1) (EC 2.7.11.1) (90 kDa ribosomal protein S6 kinase 1) (p90-RSK 1) (p90RSK1) (p90S6K) (MAP kinase-activated protein kinase 1a) (MAPK-activated protein kinase 1a) (MAPKAP kinase 1a) (MAPKAPK-1a) (Ribosomal S6 kinase 1) (RSK-1)	kinase	AGC	94.81	56	16	0.549541	0.00949383	0.0942602
DCK	P27707	Deoxycytidine kinase (dCK) (EC 2.7.1.74)	kinase	metabolic	40.92	36	15	0.524808	0.0122101	0.113147
CSK2B	P67870	Casein kinase II subunit beta (CK II beta) (Phosvitin) (Protein G5a)	regulatory	CMGC	46.2	44	12	0.420727	0.0142751	0.120377
MK01	P28482	Mitogen-activated protein kinase 1 (MAP kinase 1) (MAPK 1) (EC 2.7.11.24) (ERT1) (Extracellular signal-regulated kinase 2) (ERK-2) (MAP kinase isoform p42) (p42-MAPK) (Mitogen-activated protein kinase 2) (MAP kinase 2) (MAPK 2)	kinase	CMGC	36.93	22	17	0.586138	0.0151583	0.120377
GSK3B	P49841	Glycogen synthase kinase-3 beta (GSK-3 beta) (EC 2.7.11.26) (Serine/threonine-protein kinase GSK3B) (EC 2.7.11.1)	kinase	CMGC	55.02	39	8	0.383707	0.0163532	0.120377
FES	P07332	Tyrosine-protein kinase Fes/Fps (EC 2.7.10.2) (Feline sarcoma/Fujinami avian sarcoma oncogene homolog) (Proto-oncogene c-Fes) (Proto-oncogene c-Fps) (p93c-fes)	kinase	TK	76.54	49	23	0.570164	0.0164544	0.120377
MK14	Q16539	Mitogen-activated protein kinase 14 (MAP kinase 14) (MAPK 14) (EC 2.7.11.24) (Cytokine suppressive anti-inflammatory drug-binding protein) (CSAID-binding protein) (CSBP) (MAP kinase MXI2) (MAX-interacting protein 2) (Mitogen-activated protein kinase p38 alpha) (MAP kinase p38 alpha) (Stress-activated protein kinase 2a) (SAPK2a)	kinase	CMGC	50.38	38	15	0.586138	0.0180528	0.125467
JAK1	P23458	Tyrosine-protein kinase JAK1 (EC 2.7.10.2) (Janus kinase 1) (JAK-1)	kinase	TK	21.98	9	10	0.630957	0.0209497	0.138667
YES	P07947	Tyrosine-protein kinase Yes (EC 2.7.10.2) (Proto-oncogene c-Yes) (p61-Yes)	kinase	TK	32.14	28	12	0.138038	0.0246496	0.155741
MK09	P45984	Mitogen-activated protein kinase 9 (MAP kinase 9) (MAPK 9) (EC 2.7.11.24) (JNK-55) (Stress-activated protein kinase 1a) (SAPK1a) (Stress-activated protein kinase JNK2) (c-Jun N-terminal kinase 2)	kinase	CMGC	36.34	24	10	0.505825	0.0327298	0.197802
KPYM	P14618	Pyruvate kinase isozymes M1/M2 (EC 2.7.1.40) (Cytosolic thyroid hormone-binding protein) (CTHBP) (Opa-interacting protein 3) (OIP-3) (Pyruvate kinase 2/3) (Pyruvate kinase muscle isozyme) (Thyroid hormone-binding protein 1) (THBP1) (Tumor M2-PK) (p58)	kinase	Atypical	17.14	9	6	1.95885	0.0370524	0.214595
PDXK	O00764	Pyridoxal kinase (EC 2.7.1.35) (Pyridoxine kinase)	kinase	metabolic	84.08	65	19	0.49204	0.0524739	0.28875
CDK1	P06493	Cyclin-dependent kinase 1 (CDK1) (EC 2.7.11.22) (EC 2.7.11.23) (Cell division control protein 2 homolog) (Cell division protein kinase 1) (p34 protein kinase)	kinase	CMGC	34.92	27	7	0.515229	0.0557403	0.28875
PMYT1	Q99640	Membrane-associated tyrosine- and threonine-specific cdc2-inhibitory kinase (EC 2.7.11.1) (Myt1 kinase)	kinase	Other	25.65	14	10	0.515229	0.0567498	0.28875
BRAF	P15056	Serine/threonine-protein kinase B-raf (EC 2.7.11.1) (Proto-oncogene B-Raf) (p94) (v-Raf murine sarcoma viral oncogene homolog B1)	kinase	TKL	27.29	14	15	0.625173	0.0581654	0.28875
AAKB1	Q9Y478	5'-AMP-activated protein kinase subunit beta-1 (AMPK subunit beta-1) (AMPKb)	regulatory	CAMK	12.96	7	5	0.432514	0.0636506	0.296502
CDK2	P24941	Cyclin-dependent kinase 2 (EC 2.7.11.22) (Cell division protein kinase 2) (p33 protein kinase)	kinase	CMGC	17.18	14	9	0.544503	0.0652868	0.296502
KCC2G	Q13555	Calcium/calmodulin-dependent protein kinase type II subunit gamma (CaM kinase II subunit gamma) (CaMK-II subunit gamma) (EC 2.7.11.17)	kinase	CAMK	34.96	24	13	0.654636	0.0664288	0.296502
KAP0	P10644	cAMP-dependent protein kinase type I-alpha regulatory subunit (Tissue-specific extinguisher 1) (TSE1)	regulatory	metabolic	4.72	2	1	0.0172187	0.0684549	0.296502
KC1A	P48729	Casein kinase I isoform alpha (CKI-alpha) (EC 2.7.11.1) (CK1)	kinase	CK1	21.63	15	8	0.559758	0.0703927	0.296502
RIPK2	O43353	Receptor-interacting serine/threonine-protein kinase 2 (EC 2.7.11.1) (CARD-containing interleukin-1 beta-converting enzyme-associated kinase) (CARD-containing IL-1 beta ICE-kinase) (RIP-like-interacting CLARP kinase) (Receptor-interacting protein 2) (RIP-2) (Tyrosine-protein kinase RIPK2) (EC 2.7.10.2)	kinase	TKL	47.31	35	17	0.524808	0.0794334	0.324743
KPCD	Q05655	Protein kinase C delta type (EC 2.7.11.13) (Tyrosine-protein kinase PRKCD) (EC 2.7.10.2) (nPKC-delta)	kinase	AGC	13.86	9	12	0.704693	0.0857045	0.339745
FER	P16591	Tyrosine-protein kinase Fer (EC 2.7.10.2) (Feline encephalitis virus-related kinase FER) (Fujinami poultry sarcoma/Feline sarcoma-related protein Fer) (Proto-oncogene c-Fer) (Tyrosine kinase 3) (p94-Fer)	kinase	TK	28.51	17	14	0.691831	0.0879916	0.339745
KC1D	P48730	Casein kinase I isoform delta (CKI-delta) (CKId) (EC 2.7.11.1) (Tau-protein kinase CSNK1D) (EC 2.7.11.26)	kinase	CK1	13.33	14	6	0.630957	0.0978182	0.367479
TBK1	Q9UHD2	Serine/threonine-protein kinase TBK1 (EC 2.7.11.1) (NF-kappa-B-activating kinase) (T2K) (TANK-binding kinase 1)	kinase	Other	48.44	33	31	0.685488	0.105861	0.387227
AURKA	O14965	Aurora kinase A (EC 2.7.11.1) (Aurora 2) (Aurora/IPL1-related kinase 1) (ARK-1) (Aurora-related kinase 1) (hARK1) (Breast tumor-amplified kinase) (Serine/threonine-protein kinase 15) (Serine/threonine-protein kinase 6) (Serine/threonine-protein kinase aurora-A)	kinase	Other	22.2	12	8	0.855067	0.112624	0.394223
GSK3A	P49840	Glycogen synthase kinase-3 alpha (GSK-3 alpha) (EC 2.7.11.26) (Serine/threonine-protein kinase GSK3A) (EC 2.7.11.1)	kinase	CMGC	29.64	34	7	0.398107	0.113445	0.394223
LIMK1	P53667	LIM domain kinase 1 (LIMK-1) (EC 2.7.11.1)	kinase	TKL	18.29	8	10	0.648634	0.120469	0.40842
STK3	Q13188	Serine/threonine-protein kinase 3 (EC 2.7.11.1) (Mammalian STE20-like protein kinase 2) (MST-2) (STE20-like kinase MST2) (Serine/threonine-protein kinase Krs-1) [Cleaved into: Serine/threonine-protein kinase 3 36kDa subunit (MST2/N); Serine/threonine-protein kinase 3 20kDa subunit (MST2/C)]	kinase	STE	13.17	18	8	0.691831	0.156653	0.518447
KS6A3	P51812	Ribosomal protein S6 kinase alpha-3 (S6K-alpha-3) (EC 2.7.11.1) (90 kDa ribosomal protein S6 kinase 3) (p90-RSK 3) (p90RSK3) (Insulin-stimulated protein kinase 1) (ISPK-1) (MAP kinase-activated protein kinase 1b) (MAPK-activated protein kinase 1b) (MAPKAP kinase 1b) (MAPKAPK-1b) (Ribosomal S6 kinase 2) (RSK-2) (pp90RSK2)	kinase	AGC	26.04	26	5	0.816582	0.160806	0.519814
MK08	P45983	Mitogen-activated protein kinase 8 (MAP kinase 8) (MAPK 8) (EC 2.7.11.24) (JNK-46) (Stress-activated protein kinase 1c) (SAPK1c) (Stress-activated protein kinase JNK1) (c-Jun N-terminal kinase 1)	kinase	CMGC	25.47	22	11	0.619441	0.167155	0.528059
FAK2	Q14289	Protein-tyrosine kinase 2-beta (EC 2.7.10.2) (Calcium-dependent tyrosine kinase) (CADTK) (Calcium-regulated non-receptor proline-rich tyrosine kinase) (Cell adhesion kinase beta) (CAK-beta) (CAKB) (Focal adhesion kinase 2) (FADK 2) (Proline-rich tyrosine kinase 2) (Related adhesion focal tyrosine kinase) (RAFTK)	kinase	TK	33.66	22	18	0.787046	0.187206	0.578259
NDKA	P15531	Nucleoside diphosphate kinase A (NDK A) (NDP kinase A) (EC 2.7.4.6) (Granzyme A-activated DNase) (GAAD) (Metastasis inhibition factor nm23) (Tumor metastatic process-associated protein) (nm23-H1)	kinase	Atypical	8.53	4	3	1.2942	0.199353	0.602392
TTK	P33981	Dual specificity protein kinase TTK (EC 2.7.12.1) (Phosphotyrosine picked threonine-protein kinase) (PYT)	kinase	Other	6.63	4	2	0.529663	0.224295	0.651752
WEE1	P30291	Wee1-like protein kinase (WEE1hu) (EC 2.7.10.2) (Wee1A kinase)	kinase	Other	20.13	11	9	0.534564	0.225065	0.651752
CDK5	Q00535	Cyclin-dependent kinase 5 (EC 2.7.11.22) (Cell division protein kinase 5) (Serine/threonine-protein kinase PSSALRE) (Tau protein kinase II catalytic subunit) (TPKII catalytic subunit)	kinase	CMGC	17.69	12	9	0.654636	0.240216	0.673647
PI42C	Q8TBX8	Phosphatidylinositol-5-phosphate 4-kinase type-2 gamma (EC 2.7.1.149) (Phosphatidylinositol-5-phosphate 4-kinase type II gamma) (PI(5)P 4-kinase type II gamma) (PIP4KII-gamma)	kinase	PKL	13.02	5	5	0.816582	0.242319	0.673647
STK4	Q13043	Serine/threonine-protein kinase 4 (EC 2.7.11.1) (Mammalian STE20-like protein kinase 1) (MST-1) (STE20-like kinase MST1) (Serine/threonine-protein kinase Krs-2) [Cleaved into: Serine/threonine-protein kinase 4 37kDa subunit (MST1/N); Serine/threonine-protein kinase 4 18kDa subunit (MST1/C)]	kinase	STE	34.94	22	8	0.711214	0.280262	0.756984
NEK1	Q96PY6	Serine/threonine-protein kinase Nek1 (EC 2.7.11.1) (Never in mitosis A-related kinase 1) (NimA-related protein kinase 1) (Renal carcinoma antigen NY-REN-55)	kinase	Other	7.58	3	2	0.597035	0.288257	0.756984
MLTK	Q9NYL2	Mitogen-activated protein kinase kinase kinase MLT (EC 2.7.11.25) (Human cervical cancer suppressor gene 4 protein) (HCCS-4) (Leucine zipper- and sterile alpha motif-containing kinase) (MLK-like mitogen-activated protein triple kinase) (Mixed lineage kinase-related kinase) (MLK-related kinase) (MRK) (Sterile alpha motif- and leucine zipper-containing kinase AZK)	kinase	STE	11.81	6	3	0.77983	0.293615	0.756984
STK10	O94804	Serine/threonine-protein kinase 10 (EC 2.7.11.1) (Lymphocyte-oriented kinase)	kinase	STE	7.96	3	5	0.831764	0.29408	0.756984
PRPK	Q96S44	TP53-regulating kinase (EC 2.7.11.1) (Nori-2) (p53-related protein kinase)	kinase	Other	13.11	7	5	0.801678	0.312048	0.785687
KC1G2	P78368	Casein kinase I isoform gamma-2 (CKI-gamma 2) (EC 2.7.11.1)	kinase	CK1	10.21	14	2	0.515229	0.320603	0.785687
TEC	P42680	Tyrosine-protein kinase Tec (EC 2.7.10.2)	kinase	TK	31.25	16	15	0.737904	0.323622	0.785687
MP2K1	Q02750	Dual specificity mitogen-activated protein kinase kinase 1 (MAP kinase kinase 1) (MAPKK 1) (MKK1) (EC 2.7.12.2) (ERK activator kinase 1) (MAPK/ERK kinase 1) (MEK 1)	kinase	STE	8.22	4	7	0.809096	0.327841	0.785687
AAK1	Q2M2I8	AP2-associated protein kinase 1 (EC 2.7.11.1) (Adaptor-associated kinase 1)	kinase	Other	18.05	13	5	1.11686	0.339015	0.79398
CLK2	P49760	Dual specificity protein kinase CLK2 (EC 2.7.12.1) (CDC-like kinase 2)	kinase	CMGC	9.98	5	6	0.912011	0.343153	0.79398
M4K5	Q9Y4K4	Mitogen-activated protein kinase kinase kinase kinase 5 (EC 2.7.11.1) (Kinase homologous to SPS1/STE20) (KHS) (MAPK/ERK kinase kinase kinase 5) (MEK kinase kinase 5) (MEKKK 5)	kinase	STE	12.92	8	6	0.787046	0.348437	0.79398
KIT	P10721	Mast/stem cell growth factor receptor Kit (SCFR) (EC 2.7.10.1) (Piebald trait protein) (PBT) (Proto-oncogene c-Kit) (Tyrosine-protein kinase Kit) (p145 c-kit) (v-kit Hardy-Zuckerman 4 feline sarcoma viral oncogene homolog) (CD antigen CD117)	kinase	RTK	14.8	7	9	1.02802	0.362974	0.813764
M4K4	O95819	Mitogen-activated protein kinase kinase kinase kinase 4 (EC 2.7.11.1) (HPK/GCK-like kinase HGK) (MAPK/ERK kinase kinase kinase 4) (MEK kinase kinase 4) (MEKKK 4) (Nck-interacting kinase)	kinase	STE	9.72	4	4	0.758578	0.370457	0.817358
M3K3	Q99759	Mitogen-activated protein kinase kinase kinase 3 (EC 2.7.11.25) (MAPK/ERK kinase kinase 3) (MEK kinase 3) (MEKK 3)	kinase	STE	4.14	4	2	0.77983	0.387693	0.819243
MARK2	Q7KZI7	Serine/threonine-protein kinase MARK2 (EC 2.7.11.1) (EC 2.7.11.26) (ELKL motif kinase 1) (EMK-1) (MAP/microtubule affinity-regulating kinase 2) (PAR1 homolog) (PAR1 homolog b) (Par-1b) (Par1b)	kinase	CAMK	8.07	5	3	0.751623	0.390148	0.819243
KCY	P30085	UMP-CMP kinase (EC 2.7.4.14) (Cytidine monophosphate kinase) (Cytidylate kinase) (Deoxycytidylate kinase) (Uridine monophosphate kinase) (Uridine monophosphate/cytidine monophosphate kinase) (UMP/CMP kinase) (UMP/CMPK)	kinase	metabolic	2.14	1	1	0.570164	0.392924	0.819243
TGFR1	P36897	TGF-beta receptor type-1 (TGFR-1) (EC 2.7.11.30) (Activin A receptor type II-like protein kinase of 53kD) (Activin receptor-like kinase 5) (ALK-5) (ALK5) (Serine/threonine-protein kinase receptor R4) (SKR4) (TGF-beta type I receptor) (Transforming growth factor-beta receptor type I) (TGF-beta receptor type I) (TbetaR-I)	kinase	TKL	4.08	2	2	0.765597	0.394887	0.819243
CDK8	P49336	Cyclin-dependent kinase 8 (EC 2.7.11.22) (EC 2.7.11.23) (Cell division protein kinase 8) (Mediator complex subunit CDK8) (Mediator of RNA polymerase II transcription subunit CDK8) (Protein kinase K35)	kinase	CMGC	13.22	7	6	0.887156	0.404316	0.822701
AVR2B	Q13705	Activin receptor type-2B (EC 2.7.11.30) (Activin receptor type IIB) (ACTR-IIB)	kinase	TKL	4.02	2	2	0.772681	0.408391	0.822701
BMR1A	P36894	Bone morphogenetic protein receptor type-1A (BMP type-1A receptor) (BMPR-1A) (EC 2.7.11.30) (Activin receptor-like kinase 3) (ALK-3) (Serine/threonine-protein kinase receptor R5) (SKR5) (CD antigen CD292)	kinase	TKL	4.04	2	2	0.794328	0.415639	0.823407
RIOK2	Q9BVS4	Serine/threonine-protein kinase RIO2 (EC 2.7.11.1) (RIO kinase 2)	kinase	Atypical	10.15	5	4	2.0893	0.420589	0.823407
P5CS	P54886	Delta-1-pyrroline-5-carboxylate synthase (P5CS) (Aldehyde dehydrogenase family 18 member A1) [Includes: Glutamate 5-kinase (GK) (EC 2.7.2.11) (Gamma-glutamyl kinase); Gamma-glutamyl phosphate reductase (GPR) (EC 1.2.1.41) (Glutamate-5-semialdehyde dehydrogenase) (Glutamyl-gamma-semialdehyde dehydrogenase)]	kinase	metabolic	1.7	1	1	0.619441	0.440109	0.848788
KPCD2	Q9BZL6	Serine/threonine-protein kinase D2 (EC 2.7.11.13) (nPKC-D2)	kinase	CAMK	53	37	13	0.672977	0.446821	0.848788
CSK22	P19784	Casein kinase II subunit alpha' (CK II alpha') (EC 2.7.11.1)	kinase	CMGC	57.67	45	15	0.731139	0.456832	0.848788
TITIN	Q8WZ42	Titin (EC 2.7.11.1) (Connectin) (Rhabdomyosarcoma antigen MU-RMS-40.14)	kinase	CAMK	5.64	1	2	0.809096	0.471332	0.848788
NEK2	P51955	Serine/threonine-protein kinase Nek2 (EC 2.7.11.1) (HSPK 21) (Never in mitosis A-related kinase 2) (NimA-related protein kinase 2) (NimA-like protein kinase 1)	kinase	Other	4.26	2	1	0.648634	0.472919	0.848788
GALK1	P51570	Galactokinase (EC 2.7.1.6) (Galactose kinase)	kinase	metabolic	4.01	2	2	1.30617	0.475449	0.848788
M3K11	Q16584	Mitogen-activated protein kinase kinase kinase 11 (EC 2.7.11.25) (Mixed lineage kinase 3) (Src-homology 3 domain-containing proline-rich kinase)	kinase	STE	14.23	7	7	0.816582	0.476298	0.848788
PLK1	P53350	Serine/threonine-protein kinase PLK1 (EC 2.7.11.21) (Polo-like kinase 1) (PLK-1) (Serine/threonine-protein kinase 13) (STPK13)	kinase	Other	18.87	8	9	0.879022	0.482465	0.848895
KPCD3	O94806	Serine/threonine-protein kinase D3 (EC 2.7.11.13) (Protein kinase C nu type) (Protein kinase EPK2) (nPKC-nu)	kinase	CAMK	19.88	15	7	0.912011	0.491961	0.854782
FYN	P06241	Tyrosine-protein kinase Fyn (EC 2.7.10.2) (Proto-oncogene Syn) (Proto-oncogene c-Fyn) (Src-like kinase) (SLK) (p59-Fyn)	kinase	TK	10.98	18	2	0.685488	0.500781	0.859366
CDK16	Q00536	Cyclin-dependent kinase 16 (EC 2.7.11.22) (Cell division protein kinase 16) (PCTAIRE-motif protein kinase 1) (Serine/threonine-protein kinase PCTAIRE-1)	kinase	CMGC	9.15	7	2	0.870964	0.520075	0.881591
FRK	P42685	Tyrosine-protein kinase FRK (EC 2.7.10.2) (FYN-related kinase) (Nuclear tyrosine protein kinase RAK) (Protein-tyrosine kinase 5)	kinase	TK	4.6	4	3	0.597035	0.528323	0.884782
STK24	Q9Y6E0	Serine/threonine-protein kinase 24 (EC 2.7.11.1) (Mammalian STE20-like protein kinase 3) (MST-3) (STE20-like kinase MST3) [Cleaved into: Serine/threonine-protein kinase 24 36 kDa subunit (Mammalian STE20-like protein kinase 3 N-terminal) (MST3/N); Serine/threonine-protein kinase 24 12 kDa subunit (Mammalian STE20-like protein kinase 3 C-terminal) (MST3/C)]	kinase	STE	11.72	6	2	0.772681	0.53576	0.885566
CDK9	P50750	Cyclin-dependent kinase 9 (EC 2.7.11.22) (EC 2.7.11.23) (C-2K) (Cell division cycle 2-like protein kinase 4) (Cell division protein kinase 9) (Serine/threonine-protein kinase PITALRE) (Tat-associated kinase complex catalytic subunit)	kinase	CMGC	13.65	9	2	0.855067	0.542368	0.885566
MP2K2	P36507	Dual specificity mitogen-activated protein kinase kinase 2 (MAP kinase kinase 2) (MAPKK 2) (EC 2.7.12.2) (ERK activator kinase 2) (MAPK/ERK kinase 2) (MEK 2)	kinase	STE	2.02	1	2	0.704693	0.547904	0.885566
SPEG	Q15772	Striated muscle preferentially expressed protein kinase (EC 2.7.11.1) (Aortic preferentially expressed protein 1) (APEG-1)	kinase	CAMK	1.97	1	1	0.717794	0.558726	0.889297
AAKG1	P54619	5'-AMP-activated protein kinase subunit gamma-1 (AMPK gamma1) (AMPK subunit gamma-1) (AMPKg)	regulatory	CAMK	6.44	3	2	0.816582	0.563008	0.889297
CDK4	P11802	Cyclin-dependent kinase 4 (EC 2.7.11.22) (Cell division protein kinase 4) (PSK-J3)	kinase	CMGC	7.19	8	3	0.57544	0.58402	0.900738
AAKB2	O43741	5'-AMP-activated protein kinase subunit beta-2 (AMPK subunit beta-2)	regulatory	CAMK	2.14	1	2	0.83946	0.59314	0.900738
STK16	O75716	Serine/threonine-protein kinase 16 (EC 2.7.11.1) (Myristoylated and palmitoylated serine/threonine-protein kinase) (MPSK) (Protein kinase PKL12) (TGF-beta-stimulated factor 1) (TSF-1) (Tyrosine-protein kinase STK16) (EC 2.7.10.2) (hPSK)	kinase	Other	6.02	3	3	1.1272	0.600676	0.900738
NTRK1	P04629	High affinity nerve growth factor receptor (EC 2.7.10.1) (Neurotrophic tyrosine kinase receptor type 1) (TRK1-transforming tyrosine kinase protein) (Tropomyosin-related kinase A) (Tyrosine kinase receptor) (Tyrosine kinase receptor A) (Trk-A) (gp140trk) (p140-TrkA)	kinase	RTK	17.08	9	4	0.903649	0.602211	0.900738
IRAK4	Q9NWZ3	Interleukin-1 receptor-associated kinase 4 (IRAK-4) (EC 2.7.11.1) (Renal carcinoma antigen NY-REN-64)	kinase	TKL	2	1	1	0.751623	0.606827	0.900738
E2AK2	P19525	Interferon-induced, double-stranded RNA-activated protein kinase (EC 2.7.11.1) (Eukaryotic translation initiation factor 2-alpha kinase 2) (eIF-2A protein kinase 2) (Interferon-inducible RNA-dependent protein kinase) (P1/eIF-2A protein kinase) (Protein kinase RNA-activated) (PKR) (Tyrosine-protein kinase EIF2AK2) (EC 2.7.10.2) (p68 kinase)	kinase	Other	11.46	6	2	0.772681	0.61196	0.900738
CHK1	O14757	Serine/threonine-protein kinase Chk1 (EC 2.7.11.1) (CHK1 checkpoint homolog) (Cell cycle checkpoint kinase) (Checkpoint kinase-1)	kinase	CAMK	6.82	4	2	1.10662	0.615613	0.900738
LATS1	O95835	Serine/threonine-protein kinase LATS1 (EC 2.7.11.1) (Large tumor suppressor homolog 1) (WARTS protein kinase) (h-warts)	kinase	AGC	4.14	2	2	0.903649	0.626791	0.907541
GAK	O14976	Cyclin-G-associated kinase (EC 2.7.11.1)	kinase	Other	39.11	20	13	0.903649	0.636799	0.912526
SIK2	Q9H0K1	Serine/threonine-protein kinase SIK2 (EC 2.7.11.1) (Qin-induced kinase) (Salt-inducible kinase 2) (SIK-2) (Serine/threonine-protein kinase SNF1-like kinase 2)	kinase	CAMK	11.66	6	2	0.809096	0.645688	0.915823
PLK4	O00444	Serine/threonine-protein kinase PLK4 (EC 2.7.11.21) (Polo-like kinase 4) (PLK-4) (Serine/threonine-protein kinase 18) (Serine/threonine-protein kinase Sak)	kinase	Other	2.61	1	1	1.21339	0.690939	0.967634
ERN1	O75460	Serine/threonine-protein kinase/endoribonuclease IRE1 (Endoplasmic reticulum-to-nucleus signaling 1) (Inositol-requiring protein 1) (hIRE1p) (Ire1-alpha) (IRE1a) [Includes: Serine/threonine-protein kinase (EC 2.7.11.1); Endoribonuclease (EC 3.1.26.-)]	kinase	Other	2.13	1	1	0.809096	0.69614	0.967634
CDK7	P50613	Cyclin-dependent kinase 7 (EC 2.7.11.22) (EC 2.7.11.23) (39 kDa protein kinase) (p39 Mo15) (CDK-activating kinase 1) (Cell division protein kinase 7) (Serine/threonine-protein kinase 1) (TFIIH basal transcription factor complex kinase subunit)	kinase	CMGC	8.17	4	3	0.963829	0.716582	0.985626
CDK12	Q9NYV4	Cyclin-dependent kinase 12 (EC 2.7.11.22) (EC 2.7.11.23) (Cdc2-related kinase, arginine/serine-rich) (CrkRS) (Cell division cycle 2-related protein kinase 7) (CDC2-related protein kinase 7) (Cell division protein kinase 12) (hCDK12)	kinase	CMGC	4.92	4	1	1.18032	0.726663	0.985626
IGF1R	P08069	Insulin-like growth factor 1 receptor (EC 2.7.10.1) (Insulin-like growth factor I receptor) (IGF-I receptor) (CD antigen CD221) [Cleaved into: Insulin-like growth factor 1 receptor alpha chain; Insulin-like growth factor 1 receptor beta chain]	kinase	RTK	2.11	2	1	0.83946	0.73913	0.985626
TIE2	Q02763	Angiopoietin-1 receptor (EC 2.7.10.1) (Endothelial tyrosine kinase) (Tunica interna endothelial cell kinase) (Tyrosine kinase with Ig and EGF homology domains-2) (Tyrosine-protein kinase receptor TEK) (Tyrosine-protein kinase receptor TIE-2) (hTIE2) (p140 TEK) (CD antigen CD202b)	kinase	RTK	1.75	1	1	1.1695	0.748255	0.985626
KC1G1	Q9HCP0	Casein kinase I isoform gamma-1 (CKI-gamma 1) (EC 2.7.11.1)	kinase	CK1	26.37	15	2	0.870964	0.7562	0.985626
M3K2	Q9Y2U5	Mitogen-activated protein kinase kinase kinase 2 (EC 2.7.11.25) (MAPK/ERK kinase kinase 2) (MEK kinase 2) (MEKK 2)	kinase	STE	14.6	6	4	0.990832	0.760024	0.985626
SRPK1	Q96SB4	SRSF protein kinase 1 (EC 2.7.11.1) (SFRS protein kinase 1) (Serine/arginine-rich protein-specific kinase 1) (SR-protein-specific kinase 1)	kinase	CMGC	6.01	4	1	0.855067	0.773224	0.985626
KCRB	P12277	Creatine kinase B-type (EC 2.7.3.2) (B-CK) (Creatine kinase B chain)	kinase	metabolic	9.75	5	4	1.03753	0.801475	0.985626
MTOR	P42345	Serine/threonine-protein kinase mTOR (EC 2.7.11.1) (FK506-binding protein 12-rapamycin complex-associated protein 1) (FKBP12-rapamycin complex-associated protein) (Mammalian target of rapamycin) (mTOR) (Mechanistic target of rapamycin) (Rapamycin and FKBP12 target 1) (Rapamycin target protein 1)	kinase	PKL	4.8	2	2	0.937562	0.805088	0.985626
KPYR	P30613	Pyruvate kinase isozymes R/L (EC 2.7.1.40) (Pyruvate kinase 1) (R-type/L-type pyruvate kinase) (Red cell/liver pyruvate kinase)	kinase	Atypical	2.94	3	3	1.08643	0.808281	0.985626
PGK1	P00558	Phosphoglycerate kinase 1 (EC 2.7.2.3) (Cell migration-inducing gene 10 protein) (Primer recognition protein 2) (PRP 2)	kinase	metabolic	14.96	6	5	0.946237	0.812173	0.985626
LIMK2	P53671	LIM domain kinase 2 (LIMK-2) (EC 2.7.11.1)	kinase	TKL	2.28	1	1	0.887156	0.818797	0.985626
MP2K3	P46734	Dual specificity mitogen-activated protein kinase kinase 3 (MAP kinase kinase 3) (MAPKK 3) (EC 2.7.12.2) (MAPK/ERK kinase 3) (MEK 3) (Stress-activated protein kinase kinase 2) (SAPK kinase 2) (SAPKK-2) (SAPKK2)	kinase	STE	6.84	4	2	1.0666	0.819006	0.985626
CHKA	P35790	Choline kinase alpha (CK) (EC 2.7.1.32) (CHETK-alpha) (Ethanolamine kinase;) (EK) (EC 2.7.1.82)	kinase	metabolic	6.82	3	4	1	0.820243	0.985626
M3K5	Q99683	Mitogen-activated protein kinase kinase kinase 5 (EC 2.7.11.25) (Apoptosis signal-regulating kinase 1) (ASK-1) (MAPK/ERK kinase kinase 5) (MEK kinase 5) (MEKK 5)	kinase	STE	3.34	1	3	0.928966	0.829354	0.985626
M4K1	Q92918	Mitogen-activated protein kinase kinase kinase kinase 1 (EC 2.7.11.1) (Hematopoietic progenitor kinase) (MAPK/ERK kinase kinase kinase 1) (MEK kinase kinase 1) (MEKKK 1)	kinase	STE	9.17	4	4	0.963829	0.843109	0.985626
ULK3	Q6PHR2	Serine/threonine-protein kinase ULK3 (EC 2.7.11.1) (Unc-51-like kinase 3)	kinase	Other	7.15	3	2	0.954993	0.844703	0.985626
STRAA	Q7RTN6	STE20-related kinase adapter protein alpha (STRAD alpha) (STE20-related adapter protein) (Serologically defined breast cancer antigen NY-BR-96)	regulatory	STE	4.59	2	1	1.08643	0.854953	0.985626
PAK4	O96013	Serine/threonine-protein kinase PAK 4 (EC 2.7.11.1) (p21-activated kinase 4) (PAK-4)	kinase	STE	16.32	8	6	0.92045	0.855884	0.985626
BMP2K	Q9NSY1	BMP-2-inducible protein kinase (BIKe) (EC 2.7.11.1)	kinase	Other	38.91	20	16	1.08643	0.881377	0.985626
PI42B	P78356	Phosphatidylinositol-5-phosphate 4-kinase type-2 beta (EC 2.7.1.149) (1-phosphatidylinositol-5-phosphate 4-kinase 2-beta) (Diphosphoinositide kinase 2-beta) (Phosphatidylinositol-5-phosphate 4-kinase type II beta) (PI(5)P 4-kinase type II beta) (PIP4KII-beta) (PtdIns(5)P-4-kinase isoform 2-beta)	kinase	PKL	4.9	2	2	0.928966	0.885441	0.985626
K6PP	Q01813	6-phosphofructokinase type C (EC 2.7.1.11) (6-phosphofructokinase, platelet type) (Phosphofructo-1-kinase isozyme C) (PFK-C) (Phosphofructokinase 1) (Phosphohexokinase)	kinase	metabolic	2.1	1	1	0.928966	0.889405	0.985626
INSR	P06213	Insulin receptor (IR) (EC 2.7.10.1) (CD antigen CD220) [Cleaved into: Insulin receptor subunit alpha; Insulin receptor subunit beta]	kinase	RTK	6.82	4	3	0.990832	0.897215	0.985626
M3K4	Q9Y6R4	Mitogen-activated protein kinase kinase kinase 4 (EC 2.7.11.25) (MAP three kinase 1) (MAPK/ERK kinase kinase 4) (MEK kinase 4) (MEKK 4)	kinase	STE	1.6	0	1	0.928966	0.89825	0.985626
M4K3	Q8IVH8	Mitogen-activated protein kinase kinase kinase kinase 3 (EC 2.7.11.1) (Germinal center kinase-related protein kinase) (GLK) (MAPK/ERK kinase kinase kinase 3) (MEK kinase kinase 3) (MEKKK 3)	kinase	STE	1.31	1	1	1.04713	0.908324	0.985626
IPMK	Q8NFU5	Inositol polyphosphate multikinase (EC 2.7.1.151) (Inositol 1,3,4,6-tetrakisphosphate 5-kinase)	kinase	metabolic	2.39	1	1	1.04713	0.914235	0.985626
AGK	Q53H12	Acylglycerol kinase, mitochondrial (hAGK) (EC 2.7.1.107) (EC 2.7.1.94) (Multiple substrate lipid kinase) (HsMuLK) (MuLK) (Multi-substrate lipid kinase)	kinase	metabolic	2.34	1	1	1.04713	0.917399	0.985626
TLK1	Q9UKI8	Serine/threonine-protein kinase tousled-like 1 (EC 2.7.11.1) (PKU-beta) (Tousled-like kinase 1)	kinase	Other	2.01	6	1	0.946237	0.921233	0.985626
TEX14	Q8IWB6	Testis-expressed protein 14 (Protein kinase-like protein SgK307) (Sugen kinase 307) (Testis-expressed sequence 14)	regulatory	Other	1.43	1	2	0.928966	0.931511	0.985626
CLK1	P49759	Dual specificity protein kinase CLK1 (EC 2.7.12.1) (CDC-like kinase 1)	kinase	CMGC	2.04	1	1	0.954993	0.934025	0.985626
MST4	Q9P289	Serine/threonine-protein kinase MST4 (EC 2.7.11.1) (Mammalian STE20-like protein kinase 4) (MST-4) (Mst3 and SOK1-related kinase) (STE20-like kinase MST4) (Serine/threonine-protein kinase MASK)	kinase	STE	2.23	5	1	1.02802	0.946392	0.985626
PI42A	P48426	Phosphatidylinositol-5-phosphate 4-kinase type-2 alpha (EC 2.7.1.149) (1-phosphatidylinositol-5-phosphate 4-kinase 2-alpha) (Diphosphoinositide kinase 2-alpha) (PIP5KIII) (Phosphatidylinositol-5-phosphate 4-kinase type II alpha) (PI(5)P 4-kinase type II alpha) (PIP4KII-alpha) (PtdIns(4)P-5-kinase B isoform) (PtdIns(4)P-5-kinase C isoform) (PtdIns(5)P-4-kinase isoform 2-alpha)	kinase	PKL	2.22	1	1	0.963829	0.950102	0.985626
SIK3	Q9Y2K2	Serine/threonine-protein kinase SIK3 (EC 2.7.11.1) (Salt-inducible kinase 3) (SIK-3) (Serine/threonine-protein kinase QSK)	kinase	CAMK	7.98	4	2	1.00925	0.954376	0.985626
TAOK2	Q9UL54	Serine/threonine-protein kinase TAO2 (EC 2.7.11.1) (Kinase from chicken homolog C) (hKFC-C) (Prostate-derived sterile 20-like kinase 1) (PSK-1) (PSK1) (Prostate-derived STE20-like kinase 1) (Thousand and one amino acid protein kinase 2)	kinase	STE	6.23	4	3	1.00925	0.954651	0.985626
PK3C3	Q8NEB9	Phosphatidylinositol 3-kinase catalytic subunit type 3 (PI3-kinase type 3) (PI3K type 3) (PtdIns-3-kinase type 3) (EC 2.7.1.137) (Phosphatidylinositol 3-kinase p100 subunit) (Phosphoinositide-3-kinase class 3) (hVps34)	kinase	PKL	8	3	2	0.963829	0.958531	0.985626
KSYK	P43405	Tyrosine-protein kinase SYK (EC 2.7.10.2) (Spleen tyrosine kinase) (p72-Syk)	kinase	TK	5	2	4	1.00925	0.964353	0.985626
BUB1	O43683	Mitotic checkpoint serine/threonine-protein kinase BUB1 (hBUB1) (EC 2.7.11.1) (BUB1A)	kinase	Other	5.29	2	3	0.954993	0.984603	0.99425
TLK2	Q86UE8	Serine/threonine-protein kinase tousled-like 2 (EC 2.7.11.1) (PKU-alpha) (Tousled-like kinase 2)	kinase	Other	11.04	7	3	1	0.987097	0.99425
M3K1	Q13233	Mitogen-activated protein kinase kinase kinase 1 (EC 2.7.11.25) (MAPK/ERK kinase kinase 1) (MEK kinase 1) (MEKK 1)	kinase	STE	16.02	8	5	0.981748	0.996292	0.996292
