# Supplementary material for: Application of Multiplexed Kinase Inhibitor Beads to Study Kinome Adaptations in Drug-Resistant Leukemia
Source: PLoS One. 2013 Jun 24;8(6):e66755. doi: 10.1371/journal.pone.0066755 (PMC3691232; doi:10.1371/journal.pone.0066755)
Supplement: Table S3 — MIB/MS analysis of MYL-R kinome response to targeted inhibition of MEK and IKK. MYL-R cells were treated for 24 hours with DMSO, AZD6244 (5 µM), BAY 65-1942 (10 µM) or AZD6244 plus BAY 65-1942 and kinases were analyzed by MIB/MS. Kinase abundance ratios (Drug/DMSO), p-values and adjusted p-values (q-values) are shown. (XLS) [file pone.0066755.s010.xls]

## Sheet: MYL-R AZD6244 vs DMSO
UniProt ID	UniProt AC	Description	Type	Group		pooled AZD:DMSO	pooled pvalue	pooled qvalue	total quant peptides		exp1 AZD:DMSO	exp1 pvalue	exp1 qvalue	exp1 quant peptides		exp2 AZD:DMSO	exp2 pvalue	exp2 qvalue	exp2 quant peptides
AAK1	Q2M2I8	AP2-associated protein kinase 1 (EC 2.7.11.1) (Adaptor-associated kinase 1)	kinase	Other		0.998259	0.205226	0.464901	37		0.751623	0.842044	0.892342	7		1.0666	0.13281	0.402118	30
AAKB1	Q9Y478	5'-AMP-activated protein kinase subunit beta-1 (AMPK subunit beta-1) (AMPKb)	regulatory	CAMK		0.654636	0.345405	0.572238	3		NA	NA	NA	NA		0.654636	0.345405	0.660512	3
AAKG1	P54619	5'-AMP-activated protein kinase subunit gamma-1 (AMPK gamma1) (AMPK subunit gamma-1) (AMPKg)	regulatory	CAMK		0.824138	0.739202	0.857916	10		0.824138	0.739202	0.837762	10		NA	NA	NA	NA
AAPK1	Q13131	5'-AMP-activated protein kinase catalytic subunit alpha-1 (AMPK subunit alpha-1) (EC 2.7.11.1) (Tau-protein kinase PRKAA1) (EC 2.7.11.26)	kinase	CAMK		0.673823	0.0545805	0.178189	22		1.18032	0.874845	0.892342	9		0.457088	0.00849788	0.102919	13
ABL1	P00519	Tyrosine-protein kinase ABL1 (EC 2.7.10.2) (Abelson murine leukemia viral oncogene homolog 1) (Abelson tyrosine-protein kinase 1) (Proto-oncogene c-Abl) (p150)	kinase	TK		1.38038	0.342213	0.572238	3		NA	NA	NA	NA		1.38038	0.342213	0.660512	3
ABL2	P42684	Abelson tyrosine-protein kinase 2 (EC 2.7.10.2) (Abelson murine leukemia viral oncogene homolog 2) (Abelson-related gene protein) (Tyrosine-protein kinase ARG)	kinase	TK		5.05825	0.177555	0.428997	9		NA	NA	NA	NA		5.05825	0.177555	0.477561	9
ATM	Q13315	Serine-protein kinase ATM (EC 2.7.11.1) (Ataxia telangiectasia mutated) (A-T mutated)	kinase	PKL		1.41906	0.53126	0.693763	1		NA	NA	NA	NA		1.41906	0.53126	0.769917	1
AURKA	O14965	Aurora kinase A (EC 2.7.11.1) (Aurora 2) (Aurora/IPL1-related kinase 1) (ARK-1) (Aurora-related kinase 1) (hARK1) (Breast tumor-amplified kinase) (Serine/threonine-protein kinase 15) (Serine/threonine-protein kinase 6) (Serine/threonine-protein kinase aurora-A)	kinase	Other		0.540754	0.0267857	0.141904	20		0.946237	0.0481293	0.184364	5		0.448745	0.156701	0.439653	15
AVR2A	P27037	Activin receptor type-2A (EC 2.7.11.30) (Activin receptor type IIA) (ACTR-IIA) (ACTRIIA)	kinase	TKL		0.855067	0.749711	0.857916	3		NA	NA	NA	NA		0.855067	0.749711	0.888244	3
BCR	P11274	Breakpoint cluster region protein (EC 2.7.11.1) (Renal carcinoma antigen NY-REN-26)	kinase	Atypical		1.7378	0.132417	0.341821	16		NA	NA	NA	NA		1.7378	0.132417	0.402118	16
BMP2K	Q9NSY1	BMP-2-inducible protein kinase (BIKe) (EC 2.7.11.1)	kinase	Other		1.46639	0.00572244	0.0592866	48		0.461318	0.0849492	0.254848	7		1.78649	0.000214182	0.00333512	41
BRAF	P15056	Serine/threonine-protein kinase B-raf (EC 2.7.11.1) (Proto-oncogene B-Raf) (p94) (v-Raf murine sarcoma viral oncogene homolog B1)	kinase	TKL		0.319154	0.0318762	0.153837	9		NA	NA	NA	NA		0.319154	0.0318762	0.204382	9
BTK	Q06187	Tyrosine-protein kinase BTK (EC 2.7.10.2) (Agammaglobulinaemia tyrosine kinase) (ATK) (B-cell progenitor kinase) (BPK) (Bruton tyrosine kinase)	kinase	TK		0.217417	2.33e-11	1.3e-09	133		0.165959	9.92e-07	2.53e-05	36		0.240339	1.27e-06	3.45e-05	97
CDK1	P06493	Cyclin-dependent kinase 1 (CDK1) (EC 2.7.11.22) (EC 2.7.11.23) (Cell division control protein 2 homolog) (Cell division protein kinase 1) (p34 protein kinase)	kinase	CMGC		0.620393	0.0481068	0.172253	24		0.963829	0.441927	0.607519	4		0.568068	0.0685793	0.30608	20
CDK16	Q00536	Cyclin-dependent kinase 16 (EC 2.7.11.22) (Cell division protein kinase 16) (PCTAIRE-motif protein kinase 1) (Serine/threonine-protein kinase PCTAIRE-1)	kinase	CMGC		1.2942	0.49494	0.660211	12		9.81748	0.0363662	0.154556	2		0.862979	0.09227	0.346808	10
CDK2	P24941	Cyclin-dependent kinase 2 (EC 2.7.11.22) (Cell division protein kinase 2) (p33 protein kinase)	kinase	CMGC		0.486407	0.0454549	0.171081	48		0.57544	0.151398	0.321721	12		0.459903	0.138443	0.407846	36
CDK4	P11802	Cyclin-dependent kinase 4 (EC 2.7.11.22) (Cell division protein kinase 4) (PSK-J3)	kinase	CMGC		0.844112	0.299318	0.553738	10		0.717794	0.278272	0.489375	2		0.879022	0.536378	0.769917	8
CDK5	Q00535	Cyclin-dependent kinase 5 (EC 2.7.11.22) (Cell division protein kinase 5) (Serine/threonine-protein kinase PSSALRE) (Tau protein kinase II catalytic subunit) (TPKII catalytic subunit)	kinase	CMGC		0.677559	0.0640378	0.203091	38		0.457088	0.0785047	0.250234	14		0.852446	0.323892	0.650436	24
CDK6	Q00534	Cyclin-dependent kinase 6 (EC 2.7.11.22) (Cell division protein kinase 6) (Serine/threonine-protein kinase PLSTIRE)	kinase	CMGC		0.515835	0.10012	0.281402	47		0.349945	0.943914	0.943914	17		0.642688	0.04495	0.232009	30
CDK7	P50613	Cyclin-dependent kinase 7 (EC 2.7.11.22) (EC 2.7.11.23) (39 kDa protein kinase) (p39 Mo15) (CDK-activating kinase 1) (Cell division protein kinase 7) (Serine/threonine-protein kinase 1) (TFIIH basal transcription factor complex kinase subunit)	kinase	CMGC		0.797661	0.499619	0.660211	22		0.92045	0.731695	0.837762	4		0.772681	0.558744	0.770926	18
CDK8	P49336	Cyclin-dependent kinase 8 (EC 2.7.11.22) (EC 2.7.11.23) (Cell division protein kinase 8) (Mediator complex subunit CDK8) (Mediator of RNA polymerase II transcription subunit CDK8) (Protein kinase K35)	kinase	CMGC		0.981748	0.897135	0.930673	6		NA	NA	NA	NA		0.981748	0.897135	0.949395	6
CDK9	P50750	Cyclin-dependent kinase 9 (EC 2.7.11.22) (EC 2.7.11.23) (C-2K) (Cell division cycle 2-like protein kinase 4) (Cell division protein kinase 9) (Serine/threonine-protein kinase PITALRE) (Tat-associated kinase complex catalytic subunit)	kinase	CMGC		1.01258	0.801635	0.872367	28		0.831764	0.310371	0.510611	11		1.15002	0.621594	0.81631	17
CSK	P41240	Tyrosine-protein kinase CSK (EC 2.7.10.2) (C-Src kinase) (Protein-tyrosine kinase CYL)	kinase	TK		0.247726	4.73e-11	1.75e-09	140		0.158489	1.05e-05	0.000134372	37		0.290838	4.91e-07	1.78e-05	103
CSK21	P68400	Casein kinase II subunit alpha (CK II alpha) (EC 2.7.11.1)	kinase	CMGC		0.782914	0.0424225	0.171081	56		0.801678	0.466146	0.607519	20		0.772681	0.0468275	0.232009	36
CSK22	P19784	Casein kinase II subunit alpha' (CK II alpha') (EC 2.7.11.1)	kinase	CMGC		0.571216	0.0177295	0.122998	40		0.337287	0.00280939	0.0179099	18		0.879022	0.62079	0.81631	22
CSK2B	P67870	Casein kinase II subunit beta (CK II beta) (Phosvitin) (Protein G5a)	regulatory	CMGC		0.912011	0.604676	0.762716	40		0.711214	0.264027	0.480907	13		1.02802	0.884782	0.945502	27
DCK	P27707	Deoxycytidine kinase (dCK) (EC 2.7.1.74)	kinase	metabolic		0.525985	0.0281252	0.141904	37		0.366438	0.0291613	0.135202	15		0.672977	0.295501	0.613221	22
DYR1A	Q13627	Dual specificity tyrosine-phosphorylation-regulated kinase 1A (EC 2.7.12.1) (Dual specificity YAK1-related kinase) (HP86) (Protein kinase minibrain homolog) (MNBH) (hMNB)	kinase	CMGC		0.887156	0.826452	0.873678	1		NA	NA	NA	NA		0.887156	0.826452	0.909932	1
E2AK4	Q9P2K8	Eukaryotic translation initiation factor 2-alpha kinase 4 (EC 2.7.11.1) (GCN2-like protein)	kinase	Other		0.954993	0.980258	0.989169	8		NA	NA	NA	NA		0.954993	0.980258	0.989334	8
EPHA3	P29320	Ephrin type-A receptor 3 (EC 2.7.10.1) (EPH-like kinase 4) (EK4) (hEK4) (HEK) (Human embryo kinase) (Tyrosine-protein kinase TYRO4) (Tyrosine-protein kinase receptor ETK1) (Eph-like tyrosine kinase 1)	kinase	RTK		1.72187	0.39387	0.607217	1		NA	NA	NA	NA		1.72187	0.39387	0.69245	1
EPHB4	P54760	Ephrin type-B receptor 4 (EC 2.7.10.1) (Hepatoma transmembrane kinase) (Tyrosine-protein kinase TYRO11)	kinase	RTK		1.75388	0.47753	0.659704	3		NA	NA	NA	NA		1.75388	0.47753	0.739059	3
FAK1	Q05397	Focal adhesion kinase 1 (FADK 1) (EC 2.7.10.2) (Focal adhesion kinase-related nonkinase) (FRNK) (Protein phosphatase 1 regulatory subunit 71) (PPP1R71) (Protein-tyrosine kinase 2) (p125FAK) (pp125FAK)	kinase	TK		0.315027	2.84e-06	6.3e-05	92		1.33045	0.302846	0.510611	13		0.248538	4.48e-08	2.44e-06	79
FAK2	Q14289	Protein-tyrosine kinase 2-beta (EC 2.7.10.2) (Calcium-dependent tyrosine kinase) (CADTK) (Calcium-regulated non-receptor proline-rich tyrosine kinase) (Cell adhesion kinase beta) (CAK-beta) (CAKB) (Focal adhesion kinase 2) (FADK 2) (Proline-rich tyrosine kinase 2) (Related adhesion focal tyrosine kinase) (RAFTK)	kinase	TK		0.432381	0.0122832	0.103738	30		NA	NA	NA	NA		0.432381	0.0122832	0.11062	30
FER	P16591	Tyrosine-protein kinase Fer (EC 2.7.10.2) (Feline encephalitis virus-related kinase FER) (Fujinami poultry sarcoma/Feline sarcoma-related protein Fer) (Proto-oncogene c-Fer) (Tyrosine kinase 3) (p94-Fer)	kinase	TK		0.981748	0.688462	0.830644	7		NA	NA	NA	NA		0.981748	0.688462	0.852754	7
FES	P07332	Tyrosine-protein kinase Fes/Fps (EC 2.7.10.2) (Feline sarcoma/Fujinami avian sarcoma oncogene homolog) (Proto-oncogene c-Fes) (Proto-oncogene c-Fps) (p93c-fes)	kinase	TK		0.805448	0.051815	0.177987	53		0.387258	0.000631712	0.00644346	10		0.954993	0.60945	0.81631	43
FRK	P42685	Tyrosine-protein kinase FRK (EC 2.7.10.2) (FYN-related kinase) (Nuclear tyrosine protein kinase RAK) (Protein-tyrosine kinase 5)	kinase	TK		1.15878	0.197589	0.464901	5		NA	NA	NA	NA		1.15878	0.197589	0.512792	5
FYN	P06241	Tyrosine-protein kinase Fyn (EC 2.7.10.2) (Proto-oncogene Syn) (Proto-oncogene c-Fyn) (Src-like kinase) (SLK) (p59-Fyn)	kinase	TK		0.972747	0.763218	0.864461	8		NA	NA	NA	NA		0.972747	0.763218	0.894524	8
GAK	O14976	Cyclin-G-associated kinase (EC 2.7.11.1)	kinase	Other		1.26983	0.0951382	0.277904	79		0.824138	0.841219	0.892342	7		1.32434	0.0702019	0.30608	72
GSK3A	P49840	Glycogen synthase kinase-3 alpha (GSK-3 alpha) (EC 2.7.11.26) (Serine/threonine-protein kinase GSK3A) (EC 2.7.11.1)	kinase	CMGC		0.425738	0.0400971	0.171081	14		0.92045	0.551764	0.686341	6		0.238781	0.0277969	0.189366	8
GSK3B	P49841	Glycogen synthase kinase-3 beta (GSK-3 beta) (EC 2.7.11.26) (Serine/threonine-protein kinase GSK3B) (EC 2.7.11.1)	kinase	CMGC		0.988098	0.337814	0.572238	10		0.831764	0.0998891	0.260521	4		1.10832	0.915545	0.959562	6
ILK	Q13418	Integrin-linked protein kinase (EC 2.7.11.1) (59 kDa serine/threonine-protein kinase) (ILK-1) (ILK-2) (p59ILK)	kinase	TKL		1.1272	0.429789	0.636087	4		NA	NA	NA	NA		1.1272	0.429789	0.709803	4
JAK1	P23458	Tyrosine-protein kinase JAK1 (EC 2.7.10.2) (Janus kinase 1) (JAK-1)	kinase	TK		0.613762	0.00587524	0.0592866	42		NA	NA	NA	NA		0.613762	0.00587524	0.0800502	42
K6PL	P17858	6-phosphofructokinase, liver type (EC 2.7.1.11) (Phosphofructo-1-kinase isozyme B) (PFK-B) (Phosphofructokinase 1) (Phosphohexokinase)	kinase	metabolic		0.912011	0.672684	0.824015	3		NA	NA	NA	NA		0.912011	0.672684	0.846371	3
KC1A	P48729	Casein kinase I isoform alpha (CKI-alpha) (EC 2.7.11.1) (CK1)	kinase	CK1		0.829003	0.74698	0.857916	36		1.5704	0.4515	0.607519	1		0.814008	0.649493	0.842794	35
KC1D	P48730	Casein kinase I isoform delta (CKI-delta) (CKId) (EC 2.7.11.1) (Tau-protein kinase CSNK1D) (EC 2.7.11.26)	kinase	CK1		0.30215	0.299113	0.553738	18		0.954993	0.873699	0.892342	4		0.217485	0.274659	0.598757	14
KC1G1	Q9HCP0	Casein kinase I isoform gamma-1 (CKI-gamma 1) (EC 2.7.11.1)	kinase	CK1		87.9023	0.0197623	0.129036	1		NA	NA	NA	NA		87.9023	0.0197623	0.143606	1
KC1G2	P78368	Casein kinase I isoform gamma-2 (CKI-gamma 2) (EC 2.7.11.1)	kinase	CK1		0.115345	0.21016	0.466555	2		NA	NA	NA	NA		0.115345	0.21016	0.532731	2
KC1G3	Q9Y6M4	Casein kinase I isoform gamma-3 (CKI-gamma 3) (EC 2.7.11.1)	kinase	CK1		0.713839	0.438724	0.640768	5		0.816582	0.652351	0.79214	3		0.583445	0.501197	0.748363	2
KCC2G	Q13555	Calcium/calmodulin-dependent protein kinase type II subunit gamma (CaM kinase II subunit gamma) (CaMK-II subunit gamma) (EC 2.7.11.17)	kinase	CAMK		0.666807	0.325147	0.572238	32		0.369828	0.0506098	0.184364	6		0.763971	0.878764	0.945502	26
KCRB	P12277	Creatine kinase B-type (EC 2.7.3.2) (B-CK) (Creatine kinase B chain)	kinase	metabolic		3.2211	0.2041	0.464901	1		3.2211	0.2041	0.40035	1		NA	NA	NA	NA
KPCB	P05771	Protein kinase C beta type (PKC-B) (PKC-beta) (EC 2.7.11.13)	kinase	AGC		0.786632	0.0412149	0.171081	105		0.313329	0.129443	0.287027	15		0.917065	0.112763	0.380572	90
KPCD	Q05655	Protein kinase C delta type (EC 2.7.11.13) (Tyrosine-protein kinase PRKCD) (EC 2.7.10.2) (nPKC-delta)	kinase	AGC		1.37907	0.298172	0.553738	29		NA	NA	NA	NA		1.37907	0.298172	0.613221	29
KPCD2	Q9BZL6	Serine/threonine-protein kinase D2 (EC 2.7.11.13) (nPKC-D2)	kinase	CAMK		0.760485	0.177782	0.428997	22		0.648634	0.476486	0.607519	3		0.77983	0.243129	0.57611	19
KPCD3	O94806	Serine/threonine-protein kinase D3 (EC 2.7.11.13) (Protein kinase C nu type) (Protein kinase EPK2) (nPKC-nu)	kinase	CAMK		0.930189	0.820419	0.873678	14		0.409261	0.191694	0.391056	2		1.0666	0.436453	0.710051	12
KPCT	Q04759	Protein kinase C theta type (EC 2.7.11.13) (nPKC-theta)	kinase	AGC		1.15098	0.976256	0.989169	30		NA	NA	NA	NA		1.15098	0.976256	0.989334	30
KPYM	P14618	Pyruvate kinase isozymes M1/M2 (EC 2.7.1.40) (Cytosolic thyroid hormone-binding protein) (CTHBP) (Opa-interacting protein 3) (OIP-3) (Pyruvate kinase 2/3) (Pyruvate kinase muscle isozyme) (Thyroid hormone-binding protein 1) (THBP1) (Tumor M2-PK) (p58)	kinase	Atypical		0.464598	0.215188	0.468351	13		NA	NA	NA	NA		0.464598	0.215188	0.53308	13
KS6A1	Q15418	Ribosomal protein S6 kinase alpha-1 (S6K-alpha-1) (EC 2.7.11.1) (90 kDa ribosomal protein S6 kinase 1) (p90-RSK 1) (p90RSK1) (p90S6K) (MAP kinase-activated protein kinase 1a) (MAPK-activated protein kinase 1a) (MAPKAP kinase 1a) (MAPKAPK-1a) (Ribosomal S6 kinase 1) (RSK-1)	kinase	AGC		0.301051	5.29e-05	0.000977939	100		0.630957	0.454327	0.607519	21		0.247295	3.15e-05	0.000686185	79
KS6A3	P51812	Ribosomal protein S6 kinase alpha-3 (S6K-alpha-3) (EC 2.7.11.1) (90 kDa ribosomal protein S6 kinase 3) (p90-RSK 3) (p90RSK3) (Insulin-stimulated protein kinase 1) (ISPK-1) (MAP kinase-activated protein kinase 1b) (MAPK-activated protein kinase 1b) (MAPKAP kinase 1b) (MAPKAPK-1b) (Ribosomal S6 kinase 2) (RSK-2) (pp90RSK2)	kinase	AGC		0.562218	0.0529149	0.177987	21		0.316228	0.0129565	0.0734201	5		0.672977	0.407451	0.693939	16
KSYK	P43405	Tyrosine-protein kinase SYK (EC 2.7.10.2) (Spleen tyrosine kinase) (p72-Syk)	kinase	TK		0.990832	1	1	1		NA	NA	NA	NA		0.990832	1	1	1
LIMK1	P53667	LIM domain kinase 1 (LIMK-1) (EC 2.7.11.1)	kinase	TKL		0.879022	0.38685	0.607217	5		NA	NA	NA	NA		0.879022	0.38685	0.69245	5
LYN	P07948	Tyrosine-protein kinase Lyn (EC 2.7.10.2) (Lck/Yes-related novel protein tyrosine kinase) (V-yes-1 Yamaguchi sarcoma viral related oncogene homolog) (p53Lyn) (p56Lyn)	kinase	TK		0.30471	7.42e-09	2.06e-07	142		0.192309	1.65e-06	2.8e-05	39		0.362721	0.00012351	0.00224377	103
M3K1	Q13233	Mitogen-activated protein kinase kinase kinase 1 (EC 2.7.11.25) (MAPK/ERK kinase kinase 1) (MEK kinase 1) (MEKK 1)	kinase	STE		1.39316	0.54718	0.702936	1		NA	NA	NA	NA		1.39316	0.54718	0.769917	1
M3K11	Q16584	Mitogen-activated protein kinase kinase kinase 11 (EC 2.7.11.25) (Mixed lineage kinase 3) (Src-homology 3 domain-containing proline-rich kinase)	kinase	STE		0.69538	0.321961	0.572238	18		0.0110662	0.0615146	0.20915	1		0.887156	0.571623	0.778836	17
M3K2	Q9Y2U5	Mitogen-activated protein kinase kinase kinase 2 (EC 2.7.11.25) (MAPK/ERK kinase kinase 2) (MEK kinase 2) (MEKK 2)	kinase	STE		1.02802	0.850298	0.890406	7		NA	NA	NA	NA		1.02802	0.850298	0.926825	7
M3K4	Q9Y6R4	Mitogen-activated protein kinase kinase kinase 4 (EC 2.7.11.25) (MAP three kinase 1) (MAPK/ERK kinase kinase 4) (MEK kinase 4) (MEKK 4)	kinase	STE		4.83059	0.0101191	0.0936014	43		NA	NA	NA	NA		4.83059	0.0101191	0.110298	43
M4K1	Q92918	Mitogen-activated protein kinase kinase kinase kinase 1 (EC 2.7.11.1) (Hematopoietic progenitor kinase) (MAPK/ERK kinase kinase kinase 1) (MEK kinase kinase 1) (MEKKK 1)	kinase	STE		1.01859	0.0370004	0.171081	2		NA	NA	NA	NA		1.01859	0.0370004	0.224058	2
M4K4	O95819	Mitogen-activated protein kinase kinase kinase kinase 4 (EC 2.7.11.1) (HPK/GCK-like kinase HGK) (MAPK/ERK kinase kinase kinase 4) (MEK kinase kinase 4) (MEKKK 4) (Nck-interacting kinase)	kinase	STE		1.04713	0.675544	0.824015	6		NA	NA	NA	NA		1.04713	0.675544	0.846371	6
M4K5	Q9Y4K4	Mitogen-activated protein kinase kinase kinase kinase 5 (EC 2.7.11.1) (Kinase homologous to SPS1/STE20) (KHS) (MAPK/ERK kinase kinase kinase 5) (MEK kinase kinase 5) (MEKKK 5)	kinase	STE		1.04625	0.70946	0.845192	22		NA	NA	NA	NA		1.04625	0.70946	0.866851	22
MAPK2	P49137	MAP kinase-activated protein kinase 2 (MAPK-activated protein kinase 2) (MAPKAP kinase 2) (MAPKAP-K2) (MAPKAPK-2) (MK-2) (MK2) (EC 2.7.11.1)	kinase	CAMK		0.564937	0.388455	0.607217	1		NA	NA	NA	NA		0.564937	0.388455	0.69245	1
MARK2	Q7KZI7	Serine/threonine-protein kinase MARK2 (EC 2.7.11.1) (EC 2.7.11.26) (ELKL motif kinase 1) (EMK-1) (MAP/microtubule affinity-regulating kinase 2) (PAR1 homolog) (PAR1 homolog b) (Par-1b) (Par1b)	kinase	CAMK		0.704693	0.264276	0.523833	3		NA	NA	NA	NA		0.704693	0.264276	0.587879	3
MK01	P28482	Mitogen-activated protein kinase 1 (MAP kinase 1) (MAPK 1) (EC 2.7.11.24) (ERT1) (Extracellular signal-regulated kinase 2) (ERK-2) (MAP kinase isoform p42) (p42-MAPK) (Mitogen-activated protein kinase 2) (MAP kinase 2) (MAPK 2)	kinase	CMGC		0.926574	0.471892	0.659704	75		0.717794	0.37144	0.574044	29		1.08838	0.103471	0.363816	46
MK03	P27361	Mitogen-activated protein kinase 3 (MAP kinase 3) (MAPK 3) (EC 2.7.11.24) (ERT2) (Extracellular signal-regulated kinase 1) (ERK-1) (Insulin-stimulated MAP2 kinase) (MAP kinase isoform p44) (p44-MAPK) (Microtubule-associated protein 2 kinase) (Mitogen-activated protein kinase 1) (MAP kinase 1) (MAPK 1) (p44-ERK1)	kinase	CMGC		1.03753	0.328202	0.572238	4		NA	NA	NA	NA		1.03753	0.328202	0.650436	4
MK08	P45983	Mitogen-activated protein kinase 8 (MAP kinase 8) (MAPK 8) (EC 2.7.11.24) (JNK-46) (Stress-activated protein kinase 1c) (SAPK1c) (Stress-activated protein kinase JNK1) (c-Jun N-terminal kinase 1)	kinase	CMGC		0.643161	0.0444545	0.171081	25		0.691831	0.125922	0.287027	7		0.625173	0.157307	0.439653	18
MK09	P45984	Mitogen-activated protein kinase 9 (MAP kinase 9) (MAPK 9) (EC 2.7.11.24) (JNK-55) (Stress-activated protein kinase 1a) (SAPK1a) (Stress-activated protein kinase JNK2) (c-Jun N-terminal kinase 2)	kinase	CMGC		0.88255	0.245038	0.513193	23		0.887156	0.359474	0.572912	10		0.879022	0.457758	0.733759	13
MK14	Q16539	Mitogen-activated protein kinase 14 (MAP kinase 14) (MAPK 14) (EC 2.7.11.24) (Cytokine suppressive anti-inflammatory drug-binding protein) (CSAID-binding protein) (CSBP) (MAP kinase MXI2) (MAX-interacting protein 2) (Mitogen-activated protein kinase p38 alpha) (MAP kinase p38 alpha) (Stress-activated protein kinase 2a) (SAPK2a)	kinase	CMGC		0.606049	0.00381388	0.0529176	67		0.366438	0.00146409	0.0106922	21		0.762537	0.179633	0.477561	46
MLTK	Q9NYL2	Mitogen-activated protein kinase kinase kinase MLT (EC 2.7.11.25) (Human cervical cancer suppressor gene 4 protein) (HCCS-4) (Leucine zipper- and sterile alpha motif-containing kinase) (MLK-like mitogen-activated protein triple kinase) (Mixed lineage kinase-related kinase) (MLK-related kinase) (MRK) (Sterile alpha motif- and leucine zipper-containing kinase AZK)	kinase	STE		0.283139	0.250502	0.514922	4		NA	NA	NA	NA		0.283139	0.250502	0.580953	4
MP2K1	Q02750	Dual specificity mitogen-activated protein kinase kinase 1 (MAP kinase kinase 1) (MAPKK 1) (MKK1) (EC 2.7.12.2) (ERK activator kinase 1) (MAPK/ERK kinase 1) (MEK 1)	kinase	STE		0.554626	0.0866458	0.267158	3		NA	NA	NA	NA		0.554626	0.0866458	0.346808	3
MST4	Q9P289	Serine/threonine-protein kinase MST4 (EC 2.7.11.1) (Mammalian STE20-like protein kinase 4) (MST-4) (Mst3 and SOK1-related kinase) (STE20-like kinase MST4) (Serine/threonine-protein kinase MASK)	kinase	STE		1.1272	0.798927	0.872367	1		NA	NA	NA	NA		1.1272	0.798927	0.907116	1
MTOR	P42345	Serine/threonine-protein kinase mTOR (EC 2.7.11.1) (FK506-binding protein 12-rapamycin complex-associated protein 1) (FKBP12-rapamycin complex-associated protein) (Mammalian target of rapamycin) (mTOR) (Mechanistic target of rapamycin) (Rapamycin and FKBP12 target 1) (Rapamycin target protein 1)	kinase	PKL		1.18032	0.263472	0.523833	66		NA	NA	NA	NA		1.18032	0.263472	0.587879	66
NDKB	P22392	Nucleoside diphosphate kinase B (NDK B) (NDP kinase B) (EC 2.7.4.6) (C-myc purine-binding transcription factor PUF) (Histidine protein kinase NDKB) (EC 2.7.13.3) (nm23-H2)	kinase	Atypical		1.67494	0.406862	0.618653	1		NA	NA	NA	NA		1.67494	0.406862	0.693939	1
NEK2	P51955	Serine/threonine-protein kinase Nek2 (EC 2.7.11.1) (HSPK 21) (Never in mitosis A-related kinase 2) (NimA-related protein kinase 2) (NimA-like protein kinase 1)	kinase	Other		1.36773	0.55095	0.702936	2		NA	NA	NA	NA		1.36773	0.55095	0.769917	2
NEK9	Q8TD19	Serine/threonine-protein kinase Nek9 (EC 2.7.11.1) (Nercc1 kinase) (Never in mitosis A-related kinase 9) (NimA-related protein kinase 9) (NimA-related kinase 8) (Nek8)	kinase	Other		0.551054	0.00541464	0.0592866	144		0.242103	1.41e-07	7.21e-06	39		0.74794	0.960732	0.987922	105
PAK4	O96013	Serine/threonine-protein kinase PAK 4 (EC 2.7.11.1) (p21-activated kinase 4) (PAK-4)	kinase	STE		1.58238	0.046238	0.171081	29		1.13763	0.787005	0.872549	2		1.62153	0.0463515	0.232009	27
PDXK	O00764	Pyridoxal kinase (EC 2.7.1.35) (Pyridoxine kinase)	kinase	metabolic		0.502245	0.0260037	0.141904	83		0.376704	0.23471	0.443342	29		0.586138	0.0588784	0.279033	54
PGK1	P00558	Phosphoglycerate kinase 1 (EC 2.7.2.3) (Cell migration-inducing gene 10 protein) (Primer recognition protein 2) (PRP 2)	kinase	metabolic		0.847227	0.372111	0.598614	3		NA	NA	NA	NA		0.847227	0.372111	0.68746	3
PI3R4	Q99570	Phosphoinositide 3-kinase regulatory subunit 4 (PI3-kinase regulatory subunit 4) (EC 2.7.11.1) (PI3-kinase p150 subunit) (Phosphoinositide 3-kinase adaptor protein)	kinase	PKL		0.666807	0.131178	0.341821	15		NA	NA	NA	NA		0.666807	0.131178	0.402118	15
PI42C	Q8TBX8	Phosphatidylinositol-5-phosphate 4-kinase type-2 gamma (EC 2.7.1.149) (Phosphatidylinositol-5-phosphate 4-kinase type II gamma) (PI(5)P 4-kinase type II gamma) (PIP4KII-gamma)	kinase	PKL		0.724436	0.101406	0.281402	12		NA	NA	NA	NA		0.724436	0.101406	0.363816	12
PK3C3	Q8NEB9	Phosphatidylinositol 3-kinase catalytic subunit type 3 (PI3-kinase type 3) (PI3K type 3) (PtdIns-3-kinase type 3) (EC 2.7.1.137) (Phosphatidylinositol 3-kinase p100 subunit) (Phosphoinositide-3-kinase class 3) (hVps34)	kinase	PKL		0.591562	0.115219	0.311934	5		NA	NA	NA	NA		0.591562	0.115219	0.380572	5
PLK1	P53350	Serine/threonine-protein kinase PLK1 (EC 2.7.11.21) (Polo-like kinase 1) (PLK-1) (Serine/threonine-protein kinase 13) (STPK13)	kinase	Other		0.642688	0.092211	0.276633	15		NA	NA	NA	NA		0.642688	0.092211	0.346808	15
PMYT1	Q99640	Membrane-associated tyrosine- and threonine-specific cdc2-inhibitory kinase (EC 2.7.11.1) (Myt1 kinase)	kinase	Other		0.425784	0.0270537	0.141904	37		0.405508	0.105283	0.260521	6		0.429824	0.0886381	0.346808	31
PRKDC	P78527	DNA-dependent protein kinase catalytic subunit (DNA-PK catalytic subunit) (DNA-PKcs) (EC 2.7.11.1) (DNPK1) (p460)	kinase	PKL		2.19836	1.62e-11	1.3e-09	446		1.07647	0.732395	0.837762	6		2.21987	1.56e-11	1.7e-09	440
PRPK	Q96S44	TP53-regulating kinase (EC 2.7.11.1) (Nori-2) (p53-related protein kinase)	kinase	Other		0.426743	0.0275884	0.141904	24		0.642688	0.454072	0.607519	13		0.263027	0.0146743	0.11425	11
RIPK2	O43353	Receptor-interacting serine/threonine-protein kinase 2 (EC 2.7.11.1) (CARD-containing interleukin-1 beta-converting enzyme-associated kinase) (CARD-containing IL-1 beta ICE-kinase) (RIP-like-interacting CLARP kinase) (Receptor-interacting protein 2) (RIP-2) (Tyrosine-protein kinase RIPK2) (EC 2.7.10.2)	kinase	TKL		0.717794	0.136788	0.345078	62		0.325087	0.00146755	0.0106922	19		1.01859	0.742969	0.888244	43
SIK2	Q9H0K1	Serine/threonine-protein kinase SIK2 (EC 2.7.11.1) (Qin-induced kinase) (Salt-inducible kinase 2) (SIK-2) (Serine/threonine-protein kinase SNF1-like kinase 2)	kinase	CAMK		0.787046	0.665309	0.824015	1		NA	NA	NA	NA		0.787046	0.665309	0.846371	1
SIK3	Q9Y2K2	Serine/threonine-protein kinase SIK3 (EC 2.7.11.1) (Salt-inducible kinase 3) (SIK-3) (Serine/threonine-protein kinase QSK)	kinase	CAMK		1.04713	0.813792	0.873678	3		NA	NA	NA	NA		1.04713	0.813792	0.909932	3
SLK	Q9H2G2	STE20-like serine/threonine-protein kinase (STE20-like kinase) (hSLK) (EC 2.7.11.1) (CTCL tumor antigen se20-9) (STE20-related serine/threonine-protein kinase) (STE20-related kinase) (Serine/threonine-protein kinase 2)	kinase	STE		0.988004	0.287758	0.553738	29		NA	NA	NA	NA		0.988004	0.287758	0.613221	29
SRC	P12931	Proto-oncogene tyrosine-protein kinase Src (EC 2.7.10.2) (Proto-oncogene c-Src) (pp60c-src) (p60-Src)	kinase	TK		1.25892	0.491735	0.660211	2		NA	NA	NA	NA		1.25892	0.491735	0.744433	2
SRPK1	Q96SB4	SRSF protein kinase 1 (EC 2.7.11.1) (SFRS protein kinase 1) (Serine/arginine-rich protein-specific kinase 1) (SR-protein-specific kinase 1)	kinase	CMGC		1.49969	0.481405	0.659704	1		NA	NA	NA	NA		1.49969	0.481405	0.739059	1
STK16	O75716	Serine/threonine-protein kinase 16 (EC 2.7.11.1) (Myristoylated and palmitoylated serine/threonine-protein kinase) (MPSK) (Protein kinase PKL12) (TGF-beta-stimulated factor 1) (TSF-1) (Tyrosine-protein kinase STK16) (EC 2.7.10.2) (hPSK)	kinase	Other		0.981748	0.786311	0.872367	8		NA	NA	NA	NA		0.981748	0.786311	0.907116	8
STK3	Q13188	Serine/threonine-protein kinase 3 (EC 2.7.11.1) (Mammalian STE20-like protein kinase 2) (MST-2) (STE20-like kinase MST2) (Serine/threonine-protein kinase Krs-1) [Cleaved into: Serine/threonine-protein kinase 3 36kDa subunit (MST2/N); Serine/threonine-protein kinase 3 20kDa subunit (MST2/C)]	kinase	STE		0.83946	0.367228	0.598614	5		NA	NA	NA	NA		0.83946	0.367228	0.68746	5
STK4	Q13043	Serine/threonine-protein kinase 4 (EC 2.7.11.1) (Mammalian STE20-like protein kinase 1) (MST-1) (STE20-like kinase MST1) (Serine/threonine-protein kinase Krs-2) [Cleaved into: Serine/threonine-protein kinase 4 37kDa subunit (MST1/N); Serine/threonine-protein kinase 4 18kDa subunit (MST1/C)]	kinase	STE		1.40975	0.332619	0.572238	21		1.92309	0.105668	0.260521	14		0.75758	0.541823	0.769917	7
TBK1	Q9UHD2	Serine/threonine-protein kinase TBK1 (EC 2.7.11.1) (NF-kappa-B-activating kinase) (T2K) (TANK-binding kinase 1)	kinase	Other		0.591562	0.0140186	0.103738	39		0.169044	0.107273	0.260521	5		0.711214	0.0440503	0.232009	34
TEC	P42680	Tyrosine-protein kinase Tec (EC 2.7.10.2)	kinase	TK		0.92045	0.464551	0.659704	11		NA	NA	NA	NA		0.92045	0.464551	0.733857	11
TGFR1	P36897	TGF-beta receptor type-1 (TGFR-1) (EC 2.7.11.30) (Activin A receptor type II-like protein kinase of 53kD) (Activin receptor-like kinase 5) (ALK-5) (ALK5) (Serine/threonine-protein kinase receptor R4) (SKR4) (TGF-beta type I receptor) (Transforming growth factor-beta receptor type I) (TGF-beta receptor type I) (TbetaR-I)	kinase	TKL		1.1272	0.234578	0.500733	4		NA	NA	NA	NA		1.1272	0.234578	0.568199	4
TITIN	Q8WZ42	Titin (EC 2.7.11.1) (Connectin) (Rhabdomyosarcoma antigen MU-RMS-40.14)	kinase	CAMK		0.737904	0.476367	0.659704	2		0.613762	0.435506	0.607519	1		0.887156	0.820162	0.909932	1
TNIK	Q9UKE5	TRAF2 and NCK-interacting protein kinase (EC 2.7.11.1)	kinase	STE		0.60256	0.423249	0.634873	1		NA	NA	NA	NA		0.60256	0.423249	0.709756	1
TTK	P33981	Dual specificity protein kinase TTK (EC 2.7.12.1) (Phosphotyrosine picked threonine-protein kinase) (PYT)	kinase	Other		0.0554626	0.0131933	0.103738	3		NA	NA	NA	NA		0.0554626	0.0131933	0.11062	3
TYK2	P29597	Non-receptor tyrosine-protein kinase TYK2 (EC 2.7.10.2)	kinase	TK		1.01859	0.946334	0.972621	2		NA	NA	NA	NA		1.01859	0.946334	0.982385	2
ULK3	Q6PHR2	Serine/threonine-protein kinase ULK3 (EC 2.7.11.1) (Unc-51-like kinase 3)	kinase	Other		0.937562	0.794828	0.872367	4		NA	NA	NA	NA		0.937562	0.794828	0.907116	4
WEE1	P30291	Wee1-like protein kinase (WEE1hu) (EC 2.7.10.2) (Wee1A kinase)	kinase	Other		1.00925	0.715748	0.845192	15		NA	NA	NA	NA		1.00925	0.715748	0.866851	15
YES	P07947	Tyrosine-protein kinase Yes (EC 2.7.10.2) (Proto-oncogene c-Yes) (p61-Yes)	kinase	TK		0.454639	0.000567492	0.0089988	36		0.428549	0.017835	0.0909584	15		0.474242	0.012053	0.11062	21

## Sheet: MYL-R BAY 65-1942 vs DMSO
UniProt ID	UniProt AC	Description	Type	Group	Kinase		pooled BAY:DMSO	pooled pvalue	pooled qvalue	total quant peptides		exp1 BAY:DMSO	exp1 pvalue	exp1 qvalue	exp1 quant peptides		exp2 BAY:DMSO	exp2 pvalue	exp2 qvalue	exp2 quant peptides
AAK1	Q2M2I8	AP2-associated protein kinase 1 (EC 2.7.11.1) (Adaptor-associated kinase 1)	kinase	Other	AAK1		1.01505	0.680533	0.850641	37		1	0.59781	0.773825	7		1.01859	0.839586	0.965586	30
AAKB1	Q9Y478	5'-AMP-activated protein kinase subunit beta-1 (AMPK subunit beta-1) (AMPKb)	regulatory	CAMK	AAKB1		0.60256	0.299004	0.59419	3		NA	NA	NA	NA		0.60256	0.299004	0.621017	3
AAKG1	P54619	5'-AMP-activated protein kinase subunit gamma-1 (AMPK gamma1) (AMPK subunit gamma-1) (AMPKg)	regulatory	CAMK	AAKG1		0.654636	0.187257	0.500156	10		0.654636	0.187257	0.584801	10		NA	NA	NA	NA
AAPK1	Q13131	5'-AMP-activated protein kinase catalytic subunit alpha-1 (AMPK subunit alpha-1) (EC 2.7.11.1) (Tau-protein kinase PRKAA1) (EC 2.7.11.26)	kinase	CAMK	AAPK1		0.648092	0.0296037	0.14936	22		0.77983	0.408426	0.669329	9		0.570164	0.0321887	0.167075	13
ABL1	P00519	Tyrosine-protein kinase ABL1 (EC 2.7.10.2) (Abelson murine leukemia viral oncogene homolog 1) (Abelson tyrosine-protein kinase 1) (Proto-oncogene c-Abl) (p150)	kinase	TK	ABL1		1.70608	0.225296	0.500156	3		NA	NA	NA	NA		1.70608	0.225296	0.549724	3
ABL2	P42684	Abelson tyrosine-protein kinase 2 (EC 2.7.10.2) (Abelson murine leukemia viral oncogene homolog 2) (Abelson-related gene protein) (Tyrosine-protein kinase ARG)	kinase	TK	ABL2		4.92039	0.180266	0.500156	9		NA	NA	NA	NA		4.92039	0.180266	0.545807	9
ATM	Q13315	Serine-protein kinase ATM (EC 2.7.11.1) (Ataxia telangiectasia mutated) (A-T mutated)	kinase	PKL	ATM		0.751623	0.613513	0.84074	1		NA	NA	NA	NA		0.751623	0.613513	0.796106	1
AURKA	O14965	Aurora kinase A (EC 2.7.11.1) (Aurora 2) (Aurora/IPL1-related kinase 1) (ARK-1) (Aurora-related kinase 1) (hARK1) (Breast tumor-amplified kinase) (Serine/threonine-protein kinase 15) (Serine/threonine-protein kinase 6) (Serine/threonine-protein kinase aurora-A)	kinase	Other	AURKA		0.37325	0.00696041	0.0594311	20		0.724436	0.0047499	0.0605612	5		0.299226	0.137262	0.453379	15
AVR2A	P27037	Activin receptor type-2A (EC 2.7.11.30) (Activin receptor type IIA) (ACTR-IIA) (ACTRIIA)	kinase	TKL	AVR2A		1.15878	0.532938	0.798636	3		NA	NA	NA	NA		1.15878	0.532938	0.744538	3
BCR	P11274	Breakpoint cluster region protein (EC 2.7.11.1) (Renal carcinoma antigen NY-REN-26)	kinase	Atypical	BCR		1.21339	0.161547	0.496714	16		NA	NA	NA	NA		1.21339	0.161547	0.503104	16
BMP2K	Q9NSY1	BMP-2-inducible protein kinase (BIKe) (EC 2.7.11.1)	kinase	Other	BMP2K		0.528445	0.0167135	0.0976421	48		0.580764	0.0498026	0.21221	7		0.519996	0.0753004	0.273591	41
BRAF	P15056	Serine/threonine-protein kinase B-raf (EC 2.7.11.1) (Proto-oncogene B-Raf) (p94) (v-Raf murine sarcoma viral oncogene homolog B1)	kinase	TKL	BRAF		1.25892	0.2669	0.569728	9		NA	NA	NA	NA		1.25892	0.2669	0.606085	9
BTK	Q06187	Tyrosine-protein kinase BTK (EC 2.7.10.2) (Agammaglobulinaemia tyrosine kinase) (ATK) (B-cell progenitor kinase) (BPK) (Bruton tyrosine kinase)	kinase	TK	BTK		0.545031	0.000278091	0.00617362	133		0.519996	0.00433288	0.0605612	36		0.554626	0.0117916	0.0856858	97
CDK1	P06493	Cyclin-dependent kinase 1 (CDK1) (EC 2.7.11.22) (EC 2.7.11.23) (Cell division control protein 2 homolog) (Cell division protein kinase 1) (p34 protein kinase)	kinase	CMGC	CDK1		0.473515	0.0077248	0.0606128	24		0.895365	0.859814	0.893609	4		0.416869	0.00452356	0.0593226	20
CDK16	Q00536	Cyclin-dependent kinase 16 (EC 2.7.11.22) (Cell division protein kinase 16) (PCTAIRE-motif protein kinase 1) (Serine/threonine-protein kinase PCTAIRE-1)	kinase	CMGC	CDK16		0.984767	0.713562	0.88006	12		1.7378	0.0499317	0.21221	2		0.879022	0.200934	0.548556	10
CDK2	P24941	Cyclin-dependent kinase 2 (EC 2.7.11.22) (Cell division protein kinase 2) (p33 protein kinase)	kinase	CMGC	CDK2		0.752777	0.144653	0.47225	48		1.23595	0.830714	0.893609	12		0.6381	0.0706425	0.273591	36
CDK4	P11802	Cyclin-dependent kinase 4 (EC 2.7.11.22) (Cell division protein kinase 4) (PSK-J3)	kinase	CMGC	CDK4		0.867761	0.218801	0.500156	10		0.855067	0.346085	0.669329	2		0.870964	0.366119	0.676389	8
CDK5	Q00535	Cyclin-dependent kinase 5 (EC 2.7.11.22) (Cell division protein kinase 5) (Serine/threonine-protein kinase PSSALRE) (Tau protein kinase II catalytic subunit) (TPKII catalytic subunit)	kinase	CMGC	CDK5		0.908041	0.825548	0.964588	38		1.18032	0.486854	0.709416	14		0.779232	0.418855	0.717877	24
CDK6	Q00534	Cyclin-dependent kinase 6 (EC 2.7.11.22) (Cell division protein kinase 6) (Serine/threonine-protein kinase PLSTIRE)	kinase	CMGC	CDK6		0.799168	0.0364948	0.162037	47		0.981748	0.370554	0.669329	17		0.711214	0.0519392	0.235891	30
CDK7	P50613	Cyclin-dependent kinase 7 (EC 2.7.11.22) (EC 2.7.11.23) (39 kDa protein kinase) (p39 Mo15) (CDK-activating kinase 1) (Cell division protein kinase 7) (Serine/threonine-protein kinase 1) (TFIIH basal transcription factor complex kinase subunit)	kinase	CMGC	CDK7		0.47703	0.000962561	0.0152635	22		0.990832	0.841235	0.893609	4		0.405509	0.000377639	0.00686044	18
CDK8	P49336	Cyclin-dependent kinase 8 (EC 2.7.11.22) (EC 2.7.11.23) (Cell division protein kinase 8) (Mediator complex subunit CDK8) (Mediator of RNA polymerase II transcription subunit CDK8) (Protein kinase K35)	kinase	CMGC	CDK8		1.18032	0.506021	0.791794	6		NA	NA	NA	NA		1.18032	0.506021	0.731899	6
CDK9	P50750	Cyclin-dependent kinase 9 (EC 2.7.11.22) (EC 2.7.11.23) (C-2K) (Cell division cycle 2-like protein kinase 4) (Cell division protein kinase 9) (Serine/threonine-protein kinase PITALRE) (Tat-associated kinase complex catalytic subunit)	kinase	CMGC	CDK9		0.835878	0.0419772	0.175081	28		0.847227	0.304035	0.669329	11		0.828615	0.0745394	0.273591	17
CSK	P41240	Tyrosine-protein kinase CSK (EC 2.7.10.2) (C-Src kinase) (Protein-tyrosine kinase CYL)	kinase	TK	CSK		0.648506	0.00548201	0.0507086	140		0.794328	0.670465	0.795202	37		0.602937	0.00285575	0.0444682	103
CSK21	P68400	Casein kinase II subunit alpha (CK II alpha) (EC 2.7.11.1)	kinase	CMGC	CSK21		0.111466	1.05e-08	5.82e-07	56		0.0972747	0.00391926	0.0605612	20		0.120226	6.13e-07	3.34e-05	36
CSK22	P19784	Casein kinase II subunit alpha' (CK II alpha') (EC 2.7.11.1)	kinase	CMGC	CSK22		0.188712	0.000496883	0.00919234	40		0.299226	0.0307793	0.21221	18		0.12942	0.00610677	0.0605125	22
CSK2B	P67870	Casein kinase II subunit beta (CK II beta) (Phosvitin) (Protein G5a)	regulatory	CMGC	CSK2B		0.213059	1.11e-06	4.12e-05	40		0.248886	0.00975143	0.089309	13		0.197697	3.55e-05	0.0012913	27
DCK	P27707	Deoxycytidine kinase (dCK) (EC 2.7.1.74)	kinase	metabolic	DCK		0.872048	0.933709	0.983065	37		1.49969	0.100129	0.340438	15		0.60256	0.21137	0.548556	22
DYR1A	Q13627	Dual specificity tyrosine-phosphorylation-regulated kinase 1A (EC 2.7.12.1) (Dual specificity YAK1-related kinase) (HP86) (Protein kinase minibrain homolog) (MNBH) (hMNB)	kinase	CMGC	DYR1A		0.972747	0.964541	0.983065	1		NA	NA	NA	NA		0.972747	0.964541	0.99184	1
E2AK4	Q9P2K8	Eukaryotic translation initiation factor 2-alpha kinase 4 (EC 2.7.11.1) (GCN2-like protein)	kinase	Other	E2AK4		0.981748	0.952092	0.983065	8		NA	NA	NA	NA		0.981748	0.952092	0.99184	8
EPHA3	P29320	Ephrin type-A receptor 3 (EC 2.7.10.1) (EPH-like kinase 4) (EK4) (hEK4) (HEK) (Human embryo kinase) (Tyrosine-protein kinase TYRO4) (Tyrosine-protein kinase receptor ETK1) (Eph-like tyrosine kinase 1)	kinase	RTK	EPHA3		1.0666	0.880151	0.982332	1		NA	NA	NA	NA		1.0666	0.880151	0.974376	1
EPHB4	P54760	Ephrin type-B receptor 4 (EC 2.7.10.1) (Hepatoma transmembrane kinase) (Tyrosine-protein kinase TYRO11)	kinase	RTK	EPHB4		1.38038	0.626308	0.847807	3		NA	NA	NA	NA		1.38038	0.626308	0.803148	3
FAK1	Q05397	Focal adhesion kinase 1 (FADK 1) (EC 2.7.10.2) (Focal adhesion kinase-related nonkinase) (FRNK) (Protein phosphatase 1 regulatory subunit 71) (PPP1R71) (Protein-tyrosine kinase 2) (p125FAK) (pp125FAK)	kinase	TK	FAK1		0.592332	0.00959777	0.0665845	92		0.501187	0.626133	0.773825	13		0.608844	0.00939445	0.0737691	79
FAK2	Q14289	Protein-tyrosine kinase 2-beta (EC 2.7.10.2) (Calcium-dependent tyrosine kinase) (CADTK) (Calcium-regulated non-receptor proline-rich tyrosine kinase) (Cell adhesion kinase beta) (CAK-beta) (CAKB) (Focal adhesion kinase 2) (FADK 2) (Proline-rich tyrosine kinase 2) (Related adhesion focal tyrosine kinase) (RAFTK)	kinase	TK	FAK2		1.01111	0.513596	0.791794	30		NA	NA	NA	NA		1.01111	0.513596	0.731899	30
FER	P16591	Tyrosine-protein kinase Fer (EC 2.7.10.2) (Feline encephalitis virus-related kinase FER) (Fujinami poultry sarcoma/Feline sarcoma-related protein Fer) (Proto-oncogene c-Fer) (Tyrosine kinase 3) (p94-Fer)	kinase	TK	FER		0.870964	0.463075	0.767184	7		NA	NA	NA	NA		0.870964	0.463075	0.731524	7
FES	P07332	Tyrosine-protein kinase Fes/Fps (EC 2.7.10.2) (Feline sarcoma/Fujinami avian sarcoma oncogene homolog) (Proto-oncogene c-Fes) (Proto-oncogene c-Fps) (p93c-fes)	kinase	TK	FES		0.889472	0.136884	0.460429	53		0.737904	0.0488759	0.21221	10		0.928966	0.48295	0.731899	43
FRK	P42685	Tyrosine-protein kinase FRK (EC 2.7.10.2) (FYN-related kinase) (Nuclear tyrosine protein kinase RAK) (Protein-tyrosine kinase 5)	kinase	TK	FRK		0.912011	0.942892	0.983065	5		NA	NA	NA	NA		0.912011	0.942892	0.99184	5
FYN	P06241	Tyrosine-protein kinase Fyn (EC 2.7.10.2) (Proto-oncogene Syn) (Proto-oncogene c-Fyn) (Src-like kinase) (SLK) (p59-Fyn)	kinase	TK	FYN		1.0666	0.33469	0.651764	8		NA	NA	NA	NA		1.0666	0.33469	0.65145	8
GAK	O14976	Cyclin-G-associated kinase (EC 2.7.11.1)	kinase	Other	GAK		1.11947	0.666784	0.850641	79		1.23595	0.419971	0.669329	7		1.10875	0.841834	0.965586	72
GSK3A	P49840	Glycogen synthase kinase-3 alpha (GSK-3 alpha) (EC 2.7.11.26) (Serine/threonine-protein kinase GSK3A) (EC 2.7.11.1)	kinase	CMGC	GSK3A		0.805378	0.965352	0.983065	14		1.15878	0.400239	0.669329	6		0.613056	0.431891	0.720615	8
GSK3B	P49841	Glycogen synthase kinase-3 beta (GSK-3 beta) (EC 2.7.11.26) (Serine/threonine-protein kinase GSK3B) (EC 2.7.11.1)	kinase	CMGC	GSK3B		1.09044	0.647958	0.850641	10		0.990832	0.2064	0.584801	4		1.16234	0.658348	0.815454	6
ILK	Q13418	Integrin-linked protein kinase (EC 2.7.11.1) (59 kDa serine/threonine-protein kinase) (ILK-1) (ILK-2) (p59ILK)	kinase	TKL	ILK		1.14815	0.444277	0.747192	4		NA	NA	NA	NA		1.14815	0.444277	0.720615	4
JAK1	P23458	Tyrosine-protein kinase JAK1 (EC 2.7.10.2) (Janus kinase 1) (JAK-1)	kinase	TK	JAK1		0.862979	0.377535	0.686989	42		NA	NA	NA	NA		0.862979	0.377535	0.685855	42
K6PL	P17858	6-phosphofructokinase, liver type (EC 2.7.1.11) (Phosphofructo-1-kinase isozyme B) (PFK-B) (Phosphofructokinase 1) (Phosphohexokinase)	kinase	metabolic	K6PL		1.04713	0.933947	0.983065	3		NA	NA	NA	NA		1.04713	0.933947	0.99184	3
KC1A	P48729	Casein kinase I isoform alpha (CKI-alpha) (EC 2.7.11.1) (CK1)	kinase	CK1	KC1A		0.381553	0.165571	0.496714	36		1.6904	0.4011	0.669329	1		0.365667	0.121581	0.414135	35
KC1D	P48730	Casein kinase I isoform delta (CKI-delta) (CKId) (EC 2.7.11.1) (Tau-protein kinase CSNK1D) (EC 2.7.11.26)	kinase	CK1	KC1D		0.957929	0.537706	0.798636	18		0.654636	0.0105069	0.089309	4		1.068	0.503577	0.731899	14
KC1G1	Q9HCP0	Casein kinase I isoform gamma-1 (CKI-gamma 1) (EC 2.7.11.1)	kinase	CK1	KC1G1		87.9023	0.019293	0.101977	1		NA	NA	NA	NA		87.9023	0.019293	0.110681	1
KC1G2	P78368	Casein kinase I isoform gamma-2 (CKI-gamma 2) (EC 2.7.11.1)	kinase	CK1	KC1G2		1.08143	0.811992	0.958842	2		NA	NA	NA	NA		1.08143	0.811992	0.951689	2
KC1G3	Q9Y6M4	Casein kinase I isoform gamma-3 (CKI-gamma 3) (EC 2.7.11.1)	kinase	CK1	KC1G3		0.892072	0.5978	0.839947	5		0.816582	0.454844	0.702941	3		1.01859	0.935304	0.99184	2
KCC2G	Q13555	Calcium/calmodulin-dependent protein kinase type II subunit gamma (CaM kinase II subunit gamma) (CaMK-II subunit gamma) (EC 2.7.11.17)	kinase	CAMK	KCC2G		0.210015	0.00238278	0.0293876	32		1.5417	0.528123	0.733734	6		0.132575	0.000239489	0.00522085	26
KCRB	P12277	Creatine kinase B-type (EC 2.7.3.2) (B-CK) (Creatine kinase B chain)	kinase	metabolic	KCRB		1.9055	0.3415	0.65356	1		1.9055	0.3415	0.669329	1		NA	NA	NA	NA
KPCB	P05771	Protein kinase C beta type (PKC-B) (PKC-beta) (EC 2.7.11.13)	kinase	AGC	KPCB		0.195421	2.05e-13	2.27e-11	105		0.170608	0.0409053	0.21221	15		0.199894	1.25e-12	1.36e-10	90
KPCD	Q05655	Protein kinase C delta type (EC 2.7.11.13) (Tyrosine-protein kinase PRKCD) (EC 2.7.10.2) (nPKC-delta)	kinase	AGC	KPCD		0.299131	0.0480581	0.190516	29		NA	NA	NA	NA		0.299131	0.0480581	0.235891	29
KPCD2	Q9BZL6	Serine/threonine-protein kinase D2 (EC 2.7.11.13) (nPKC-D2)	kinase	CAMK	KPCD2		0.421432	0.00328562	0.0331549	22		0.47863	0.355611	0.669329	3		0.413047	0.00517103	0.0593226	19
KPCD3	O94806	Serine/threonine-protein kinase D3 (EC 2.7.11.13) (Protein kinase C nu type) (Protein kinase EPK2) (nPKC-nu)	kinase	CAMK	KPCD3		0.262681	0.0139386	0.091011	14		0.928966	0.880397	0.893609	2		0.212814	0.00947493	0.0737691	12
KPCT	Q04759	Protein kinase C theta type (EC 2.7.11.13) (nPKC-theta)	kinase	AGC	KPCT		0.314968	0.0603322	0.223229	30		NA	NA	NA	NA		0.314968	0.0603322	0.259535	30
KPYM	P14618	Pyruvate kinase isozymes M1/M2 (EC 2.7.1.40) (Cytosolic thyroid hormone-binding protein) (CTHBP) (Opa-interacting protein 3) (OIP-3) (Pyruvate kinase 2/3) (Pyruvate kinase muscle isozyme) (Thyroid hormone-binding protein 1) (THBP1) (Tumor M2-PK) (p58)	kinase	Atypical	KPYM		1.30525	0.298759	0.59419	13		NA	NA	NA	NA		1.30525	0.298759	0.621017	13
KS6A1	Q15418	Ribosomal protein S6 kinase alpha-1 (S6K-alpha-1) (EC 2.7.11.1) (90 kDa ribosomal protein S6 kinase 1) (p90-RSK 1) (p90RSK1) (p90S6K) (MAP kinase-activated protein kinase 1a) (MAPK-activated protein kinase 1a) (MAPKAP kinase 1a) (MAPKAPK-1a) (Ribosomal S6 kinase 1) (RSK-1)	kinase	AGC	KS6A1		1.54284	0.00237945	0.0293876	100		1.94089	0.0449477	0.21221	21		1.45152	0.0171022	0.109655	79
KS6A3	P51812	Ribosomal protein S6 kinase alpha-3 (S6K-alpha-3) (EC 2.7.11.1) (90 kDa ribosomal protein S6 kinase 3) (p90-RSK 3) (p90RSK3) (Insulin-stimulated protein kinase 1) (ISPK-1) (MAP kinase-activated protein kinase 1b) (MAPK-activated protein kinase 1b) (MAPKAP kinase 1b) (MAPKAPK-1b) (Ribosomal S6 kinase 2) (RSK-2) (pp90RSK2)	kinase	AGC	KS6A3		0.713088	0.286801	0.59419	21		0.765597	0.631446	0.773825	5		0.697429	0.341024	0.652134	16
KSYK	P43405	Tyrosine-protein kinase SYK (EC 2.7.10.2) (Spleen tyrosine kinase) (p72-Syk)	kinase	TK	KSYK		87.9023	0.0185922	0.101977	1		NA	NA	NA	NA		87.9023	0.0185922	0.110681	1
LIMK1	P53667	LIM domain kinase 1 (LIMK-1) (EC 2.7.11.1)	kinase	TKL	LIMK1		1.43219	0.421506	0.733529	5		NA	NA	NA	NA		1.43219	0.421506	0.717877	5
LYN	P07948	Tyrosine-protein kinase Lyn (EC 2.7.10.2) (Lck/Yes-related novel protein tyrosine kinase) (V-yes-1 Yamaguchi sarcoma viral related oncogene homolog) (p53Lyn) (p56Lyn)	kinase	TK	LYN		0.656039	0.0322941	0.14936	142		0.505825	0.00428978	0.0605612	39		0.723918	0.449558	0.720615	103
M3K1	Q13233	Mitogen-activated protein kinase kinase kinase 1 (EC 2.7.11.25) (MAPK/ERK kinase kinase 1) (MEK kinase 1) (MEKK 1)	kinase	STE	M3K1		1.40605	0.539619	0.798636	1		NA	NA	NA	NA		1.40605	0.539619	0.744538	1
M3K11	Q16584	Mitogen-activated protein kinase kinase kinase 11 (EC 2.7.11.25) (Mixed lineage kinase 3) (Src-homology 3 domain-containing proline-rich kinase)	kinase	STE	M3K11		0.654301	0.206032	0.500156	18		0.0110662	0.0615146	0.241326	1		0.831764	0.396592	0.708664	17
M3K2	Q9Y2U5	Mitogen-activated protein kinase kinase kinase 2 (EC 2.7.11.25) (MAPK/ERK kinase kinase 2) (MEK kinase 2) (MEKK 2)	kinase	STE	M3K2		1.1272	0.149214	0.473222	7		NA	NA	NA	NA		1.1272	0.149214	0.478363	7
M3K4	Q9Y6R4	Mitogen-activated protein kinase kinase kinase 4 (EC 2.7.11.25) (MAP three kinase 1) (MAPK/ERK kinase kinase 4) (MEK kinase 4) (MEKK 4)	kinase	STE	M3K4		3.49945	0.0507509	0.194253	43		NA	NA	NA	NA		3.49945	0.0507509	0.235891	43
M4K1	Q92918	Mitogen-activated protein kinase kinase kinase kinase 1 (EC 2.7.11.1) (Hematopoietic progenitor kinase) (MAPK/ERK kinase kinase kinase 1) (MEK kinase kinase 1) (MEKKK 1)	kinase	STE	M4K1		0.990832	0.41097	0.733529	2		NA	NA	NA	NA		0.990832	0.41097	0.717877	2
M4K4	O95819	Mitogen-activated protein kinase kinase kinase kinase 4 (EC 2.7.11.1) (HPK/GCK-like kinase HGK) (MAPK/ERK kinase kinase kinase 4) (MEK kinase kinase 4) (MEKKK 4) (Nck-interacting kinase)	kinase	STE	M4K4		1.04713	0.50999	0.791794	6		NA	NA	NA	NA		1.04713	0.50999	0.731899	6
M4K5	Q9Y4K4	Mitogen-activated protein kinase kinase kinase kinase 5 (EC 2.7.11.1) (Kinase homologous to SPS1/STE20) (KHS) (MAPK/ERK kinase kinase kinase 5) (MEK kinase kinase 5) (MEKKK 5)	kinase	STE	M4K5		1.08008	0.727608	0.887522	22		NA	NA	NA	NA		1.08008	0.727608	0.881214	22
MAPK2	P49137	MAP kinase-activated protein kinase 2 (MAPK-activated protein kinase 2) (MAPKAP kinase 2) (MAPKAP-K2) (MAPKAPK-2) (MK-2) (MK2) (EC 2.7.11.1)	kinase	CAMK	MAPK2		1.47231	0.498704	0.791794	1		NA	NA	NA	NA		1.47231	0.498704	0.731899	1
MARK2	Q7KZI7	Serine/threonine-protein kinase MARK2 (EC 2.7.11.1) (EC 2.7.11.26) (ELKL motif kinase 1) (EMK-1) (MAP/microtubule affinity-regulating kinase 2) (PAR1 homolog) (PAR1 homolog b) (Par-1b) (Par1b)	kinase	CAMK	MARK2		0.731139	0.211344	0.500156	3		NA	NA	NA	NA		0.731139	0.211344	0.548556	3
MK01	P28482	Mitogen-activated protein kinase 1 (MAP kinase 1) (MAPK 1) (EC 2.7.11.24) (ERT1) (Extracellular signal-regulated kinase 2) (ERK-2) (MAP kinase isoform p42) (p42-MAPK) (Mitogen-activated protein kinase 2) (MAP kinase 2) (MAPK 2)	kinase	CMGC	MK01		1.20271	0.0314715	0.14936	75		1.33045	0.473029	0.709416	29		1.12855	0.029487	0.160704	46
MK03	P27361	Mitogen-activated protein kinase 3 (MAP kinase 3) (MAPK 3) (EC 2.7.11.24) (ERT2) (Extracellular signal-regulated kinase 1) (ERK-1) (Insulin-stimulated MAP2 kinase) (MAP kinase isoform p44) (p44-MAPK) (Microtubule-associated protein 2 kinase) (Mitogen-activated protein kinase 1) (MAP kinase 1) (MAPK 1) (p44-ERK1)	kinase	CMGC	MK03		0.990832	0.884984	0.982332	4		NA	NA	NA	NA		0.990832	0.884984	0.974376	4
MK08	P45983	Mitogen-activated protein kinase 8 (MAP kinase 8) (MAPK 8) (EC 2.7.11.24) (JNK-46) (Stress-activated protein kinase 1c) (SAPK1c) (Stress-activated protein kinase JNK1) (c-Jun N-terminal kinase 1)	kinase	CMGC	MK08		0.583768	0.0425872	0.175081	25		0.824138	0.384422	0.669329	7		0.510505	0.0647024	0.261206	18
MK09	P45984	Mitogen-activated protein kinase 9 (MAP kinase 9) (MAPK 9) (EC 2.7.11.24) (JNK-55) (Stress-activated protein kinase 1a) (SAPK1a) (Stress-activated protein kinase JNK2) (c-Jun N-terminal kinase 2)	kinase	CMGC	MK09		0.936436	0.606007	0.84074	23		0.946237	0.893609	0.893609	10		0.928966	0.569521	0.768478	13
MK14	Q16539	Mitogen-activated protein kinase 14 (MAP kinase 14) (MAPK 14) (EC 2.7.11.24) (Cytokine suppressive anti-inflammatory drug-binding protein) (CSAID-binding protein) (CSBP) (MAP kinase MXI2) (MAX-interacting protein 2) (Mitogen-activated protein kinase p38 alpha) (MAP kinase p38 alpha) (Stress-activated protein kinase 2a) (SAPK2a)	kinase	CMGC	MK14		0.585655	0.201212	0.500156	67		0.831764	0.532317	0.733734	21		0.498984	0.262472	0.606085	46
MLTK	Q9NYL2	Mitogen-activated protein kinase kinase kinase MLT (EC 2.7.11.25) (Human cervical cancer suppressor gene 4 protein) (HCCS-4) (Leucine zipper- and sterile alpha motif-containing kinase) (MLK-like mitogen-activated protein triple kinase) (Mixed lineage kinase-related kinase) (MLK-related kinase) (MRK) (Sterile alpha motif- and leucine zipper-containing kinase AZK)	kinase	STE	MLTK		1.00925	0.859283	0.97327	4		NA	NA	NA	NA		1.00925	0.859283	0.965586	4
MP2K1	Q02750	Dual specificity mitogen-activated protein kinase kinase 1 (MAP kinase kinase 1) (MAPKK 1) (MKK1) (EC 2.7.12.2) (ERK activator kinase 1) (MAPK/ERK kinase 1) (MEK 1)	kinase	STE	MP2K1		0.870964	0.597435	0.839947	3		NA	NA	NA	NA		0.870964	0.597435	0.784583	3
MST4	Q9P289	Serine/threonine-protein kinase MST4 (EC 2.7.11.1) (Mammalian STE20-like protein kinase 4) (MST-4) (Mst3 and SOK1-related kinase) (STE20-like kinase MST4) (Serine/threonine-protein kinase MASK)	kinase	STE	MST4		1.24738	0.657574	0.850641	1		NA	NA	NA	NA		1.24738	0.657574	0.815454	1
MTOR	P42345	Serine/threonine-protein kinase mTOR (EC 2.7.11.1) (FK506-binding protein 12-rapamycin complex-associated protein 1) (FKBP12-rapamycin complex-associated protein) (Mammalian target of rapamycin) (mTOR) (Mechanistic target of rapamycin) (Rapamycin and FKBP12 target 1) (Rapamycin target protein 1)	kinase	PKL	MTOR		1.15878	0.203809	0.500156	66		NA	NA	NA	NA		1.15878	0.203809	0.548556	66
NDKB	P22392	Nucleoside diphosphate kinase B (NDK B) (NDP kinase B) (EC 2.7.4.6) (C-myc purine-binding transcription factor PUF) (Histidine protein kinase NDKB) (EC 2.7.13.3) (nm23-H2)	kinase	Atypical	NDKB		2.77971	0.230791	0.502309	1		NA	NA	NA	NA		2.77971	0.230791	0.549724	1
NEK2	P51955	Serine/threonine-protein kinase Nek2 (EC 2.7.11.1) (HSPK 21) (Never in mitosis A-related kinase 2) (NimA-related protein kinase 2) (NimA-like protein kinase 1)	kinase	Other	NEK2		1	0.988779	0.995291	2		NA	NA	NA	NA		1	0.988779	0.995503	2
NEK9	Q8TD19	Serine/threonine-protein kinase Nek9 (EC 2.7.11.1) (Nercc1 kinase) (Never in mitosis A-related kinase 9) (NimA-related protein kinase 9) (NimA-related kinase 8) (Nek8)	kinase	Other	NEK9		1.01722	0.682045	0.850641	144		0.855067	0.364665	0.669329	39		1.085	0.301962	0.621017	105
PAK4	O96013	Serine/threonine-protein kinase PAK 4 (EC 2.7.11.1) (p21-activated kinase 4) (PAK-4)	kinase	STE	PAK4		0.816064	0.223831	0.500156	29		0.83946	0.810064	0.893609	2		0.814357	0.231994	0.549724	27
PDXK	O00764	Pyridoxal kinase (EC 2.7.1.35) (Pyridoxine kinase)	kinase	metabolic	PDXK		0.69568	0.219759	0.500156	83		1.11686	0.637267	0.773825	29		0.539511	0.0619075	0.259535	54
PGK1	P00558	Phosphoglycerate kinase 1 (EC 2.7.2.3) (Cell migration-inducing gene 10 protein) (Primer recognition protein 2) (PRP 2)	kinase	metabolic	PGK1		1.07647	0.595387	0.839947	3		NA	NA	NA	NA		1.07647	0.595387	0.784583	3
PI3R4	Q99570	Phosphoinositide 3-kinase regulatory subunit 4 (PI3-kinase regulatory subunit 4) (EC 2.7.11.1) (PI3-kinase p150 subunit) (Phosphoinositide 3-kinase adaptor protein)	kinase	PKL	PI3R4		0.0654636	0.0154296	0.095149	15		NA	NA	NA	NA		0.0654636	0.0154296	0.105114	15
PI42C	Q8TBX8	Phosphatidylinositol-5-phosphate 4-kinase type-2 gamma (EC 2.7.1.149) (Phosphatidylinositol-5-phosphate 4-kinase type II gamma) (PI(5)P 4-kinase type II gamma) (PIP4KII-gamma)	kinase	PKL	PI42C		0.141906	7.39e-05	0.00205099	12		NA	NA	NA	NA		0.141906	7.39e-05	0.00201403	12
PK3C3	Q8NEB9	Phosphatidylinositol 3-kinase catalytic subunit type 3 (PI3-kinase type 3) (PI3K type 3) (PtdIns-3-kinase type 3) (EC 2.7.1.137) (Phosphatidylinositol 3-kinase p100 subunit) (Phosphoinositide-3-kinase class 3) (hVps34)	kinase	PKL	PK3C3		0.383707	0.18824	0.500156	5		NA	NA	NA	NA		0.383707	0.18824	0.548556	5
PLK1	P53350	Serine/threonine-protein kinase PLK1 (EC 2.7.11.21) (Polo-like kinase 1) (PLK-1) (Serine/threonine-protein kinase 13) (STPK13)	kinase	Other	PLK1		1.04713	0.955611	0.983065	15		NA	NA	NA	NA		1.04713	0.955611	0.99184	15
PMYT1	Q99640	Membrane-associated tyrosine- and threonine-specific cdc2-inhibitory kinase (EC 2.7.11.1) (Myt1 kinase)	kinase	Other	PMYT1		0.724436	0.422935	0.733529	37		0.625173	0.294982	0.669329	6		0.745396	0.67834	0.830776	31
PRKDC	P78527	DNA-dependent protein kinase catalytic subunit (DNA-PK catalytic subunit) (DNA-PKcs) (EC 2.7.11.1) (DNPK1) (p460)	kinase	PKL	PRKDC		0.499431	0.361475	0.668729	446		1.13763	0.603155	0.773825	6		0.493856	0.32735	0.648747	440
PRPK	Q96S44	TP53-regulating kinase (EC 2.7.11.1) (Nori-2) (p53-related protein kinase)	kinase	Other	PRPK		0.375261	0.103163	0.369389	24		0.398107	0.201812	0.584801	13		0.349945	0.307898	0.621498	11
RIPK2	O43353	Receptor-interacting serine/threonine-protein kinase 2 (EC 2.7.11.1) (CARD-containing interleukin-1 beta-converting enzyme-associated kinase) (CARD-containing IL-1 beta ICE-kinase) (RIP-like-interacting CLARP kinase) (Receptor-interacting protein 2) (RIP-2) (Tyrosine-protein kinase RIPK2) (EC 2.7.10.2)	kinase	TKL	RIPK2		1.0771	0.666072	0.850641	62		0.772681	0.0825165	0.300596	19		1.24738	0.0944593	0.332131	43
SIK2	Q9H0K1	Serine/threonine-protein kinase SIK2 (EC 2.7.11.1) (Qin-induced kinase) (Salt-inducible kinase 2) (SIK-2) (Serine/threonine-protein kinase SNF1-like kinase 2)	kinase	CAMK	SIK2		1.48594	0.492395	0.791794	1		NA	NA	NA	NA		1.48594	0.492395	0.731899	1
SIK3	Q9Y2K2	Serine/threonine-protein kinase SIK3 (EC 2.7.11.1) (Salt-inducible kinase 3) (SIK-3) (Serine/threonine-protein kinase QSK)	kinase	CAMK	SIK3		1.05682	0.772012	0.93145	3		NA	NA	NA	NA		1.05682	0.772012	0.924718	3
SLK	Q9H2G2	STE20-like serine/threonine-protein kinase (STE20-like kinase) (hSLK) (EC 2.7.11.1) (CTCL tumor antigen se20-9) (STE20-related serine/threonine-protein kinase) (STE20-related kinase) (Serine/threonine-protein kinase 2)	kinase	STE	SLK		0.88603	0.44199	0.747192	29		NA	NA	NA	NA		0.88603	0.44199	0.720615	29
SRC	P12931	Proto-oncogene tyrosine-protein kinase Src (EC 2.7.10.2) (Proto-oncogene c-Src) (pp60c-src) (p60-Src)	kinase	TK	SRC		1.97697	0.224099	0.500156	2		NA	NA	NA	NA		1.97697	0.224099	0.549724	2
SRPK1	Q96SB4	SRSF protein kinase 1 (EC 2.7.11.1) (SFRS protein kinase 1) (Serine/arginine-rich protein-specific kinase 1) (SR-protein-specific kinase 1)	kinase	CMGC	SRPK1		0.990832	0.995291	0.995291	1		NA	NA	NA	NA		0.990832	0.995291	0.995503	1
STK16	O75716	Serine/threonine-protein kinase 16 (EC 2.7.11.1) (Myristoylated and palmitoylated serine/threonine-protein kinase) (MPSK) (Protein kinase PKL12) (TGF-beta-stimulated factor 1) (TSF-1) (Tyrosine-protein kinase STK16) (EC 2.7.10.2) (hPSK)	kinase	Other	STK16		1.07647	0.354764	0.667438	8		NA	NA	NA	NA		1.07647	0.354764	0.666713	8
STK3	Q13188	Serine/threonine-protein kinase 3 (EC 2.7.11.1) (Mammalian STE20-like protein kinase 2) (MST-2) (STE20-like kinase MST2) (Serine/threonine-protein kinase Krs-1) [Cleaved into: Serine/threonine-protein kinase 3 36kDa subunit (MST2/N); Serine/threonine-protein kinase 3 20kDa subunit (MST2/C)]	kinase	STE	STK3		0.801678	0.299772	0.59419	5		NA	NA	NA	NA		0.801678	0.299772	0.621017	5
STK4	Q13043	Serine/threonine-protein kinase 4 (EC 2.7.11.1) (Mammalian STE20-like protein kinase 1) (MST-1) (STE20-like kinase MST1) (Serine/threonine-protein kinase Krs-2) [Cleaved into: Serine/threonine-protein kinase 4 37kDa subunit (MST1/N); Serine/threonine-protein kinase 4 18kDa subunit (MST1/C)]	kinase	STE	STK4		0.698539	0.125638	0.435808	21		0.737904	0.257845	0.669329	14		0.625996	0.292567	0.621017	7
TBK1	Q9UHD2	Serine/threonine-protein kinase TBK1 (EC 2.7.11.1) (NF-kappa-B-activating kinase) (T2K) (TANK-binding kinase 1)	kinase	Other	TBK1		0.557252	0.00306998	0.0331549	39		0.57544	0.307591	0.669329	5		0.554626	0.00544244	0.0593226	34
TEC	P42680	Tyrosine-protein kinase Tec (EC 2.7.10.2)	kinase	TK	TEC		1.01859	0.802747	0.958118	11		NA	NA	NA	NA		1.01859	0.802747	0.951081	11
TGFR1	P36897	TGF-beta receptor type-1 (TGFR-1) (EC 2.7.11.30) (Activin A receptor type II-like protein kinase of 53kD) (Activin receptor-like kinase 5) (ALK-5) (ALK5) (Serine/threonine-protein kinase receptor R4) (SKR4) (TGF-beta type I receptor) (Transforming growth factor-beta receptor type I) (TGF-beta receptor type I) (TbetaR-I)	kinase	TKL	TGFR1		1.40605	0.197904	0.500156	4		NA	NA	NA	NA		1.40605	0.197904	0.548556	4
TITIN	Q8WZ42	Titin (EC 2.7.11.1) (Connectin) (Rhabdomyosarcoma antigen MU-RMS-40.14)	kinase	CAMK	TITIN		0.90782	0.848634	0.97327	2		1.20226	0.705422	0.817648	1		0.685488	0.517029	0.731899	1
TNIK	Q9UKE5	TRAF2 and NCK-interacting protein kinase (EC 2.7.11.1)	kinase	STE	TNIK		1.35519	0.57107	0.834063	1		NA	NA	NA	NA		1.35519	0.57107	0.768478	1
TTK	P33981	Dual specificity protein kinase TTK (EC 2.7.12.1) (Phosphotyrosine picked threonine-protein kinase) (PYT)	kinase	Other	TTK		0.0325087	0.00819092	0.0606128	3		NA	NA	NA	NA		0.0325087	0.00819092	0.0737691	3
TYK2	P29597	Non-receptor tyrosine-protein kinase TYK2 (EC 2.7.10.2)	kinase	TK	TYK2		1.03753	0.915474	0.983065	2		NA	NA	NA	NA		1.03753	0.915474	0.99184	2
ULK3	Q6PHR2	Serine/threonine-protein kinase ULK3 (EC 2.7.11.1) (Unc-51-like kinase 3)	kinase	Other	ULK3		0.937562	0.858327	0.97327	4		NA	NA	NA	NA		0.937562	0.858327	0.965586	4
WEE1	P30291	Wee1-like protein kinase (WEE1hu) (EC 2.7.10.2) (Wee1A kinase)	kinase	Other	WEE1		0.981748	0.65759	0.850641	15		NA	NA	NA	NA		0.981748	0.65759	0.815454	15
YES	P07947	Tyrosine-protein kinase Yes (EC 2.7.10.2) (Proto-oncogene c-Yes) (p61-Yes)	kinase	TK	YES		1.03197	0.910256	0.983065	36		1.03753	0.866623	0.893609	15		1.02802	0.995503	0.995503	21

## Sheet: MYL-R AZD+BAY vs DMSO
UniProt ID	UniProt AC	Description	Type	Group		pooled AZD+BAY:DMSO	pooled pvalue	pooled qvalue	total quant peptides		exp1 AZD+BAY:DMSO	exp1 pvalue	exp1 qvalue	exp1 quant peptides		exp2 AZD+BAY:DMSO	exp2 pvalue	exp2 qvalue	exp2 quant peptides
AAK1	Q2M2I8	AP2-associated protein kinase 1 (EC 2.7.11.1) (Adaptor-associated kinase 1)	kinase	Other		0.993796	0.803728	0.93617	37		1.04713	0.457112	0.77709	7		0.981748	0.525298	0.836464	30
AAKB1	Q9Y478	5'-AMP-activated protein kinase subunit beta-1 (AMPK subunit beta-1) (AMPKb)	regulatory	CAMK		0.440555	0.0844288	0.283988	3		NA	NA	NA	NA		0.440555	0.0844288	0.270669	3
AAKG1	P54619	5'-AMP-activated protein kinase subunit gamma-1 (AMPK gamma1) (AMPK subunit gamma-1) (AMPKg)	regulatory	CAMK		0.501187	0.0306733	0.117405	10		0.501187	0.0306733	0.130361	10		NA	NA	NA	NA
AAPK1	Q13131	5'-AMP-activated protein kinase catalytic subunit alpha-1 (AMPK subunit alpha-1) (EC 2.7.11.1) (Tau-protein kinase PRKAA1) (EC 2.7.11.26)	kinase	CAMK		0.415824	0.00421422	0.0259877	22		0.398107	0.134621	0.326936	9		0.428549	0.0132176	0.072036	13
ABL1	P00519	Tyrosine-protein kinase ABL1 (EC 2.7.10.2) (Abelson murine leukemia viral oncogene homolog 1) (Abelson tyrosine-protein kinase 1) (Proto-oncogene c-Abl) (p150)	kinase	TK		1.19124	0.563953	0.823668	3		NA	NA	NA	NA		1.19124	0.563953	0.840451	3
ABL2	P42684	Abelson tyrosine-protein kinase 2 (EC 2.7.10.2) (Abelson murine leukemia viral oncogene homolog 2) (Abelson-related gene protein) (Tyrosine-protein kinase ARG)	kinase	TK		1.36773	0.975855	0.984727	9		NA	NA	NA	NA		1.36773	0.975855	0.984891	9
ATM	Q13315	Serine-protein kinase ATM (EC 2.7.11.1) (Ataxia telangiectasia mutated) (A-T mutated)	kinase	PKL		1.77011	0.380061	0.669631	1		NA	NA	NA	NA		1.77011	0.380061	0.682476	1
AURKA	O14965	Aurora kinase A (EC 2.7.11.1) (Aurora 2) (Aurora/IPL1-related kinase 1) (ARK-1) (Aurora-related kinase 1) (hARK1) (Breast tumor-amplified kinase) (Serine/threonine-protein kinase 15) (Serine/threonine-protein kinase 6) (Serine/threonine-protein kinase aurora-A)	kinase	Other		0.462381	0.00543977	0.0317797	20		0.855067	0.0131105	0.0957555	5		0.376704	0.07548	0.265398	15
AVR2A	P27037	Activin receptor type-2A (EC 2.7.11.30) (Activin receptor type IIA) (ACTR-IIA) (ACTRIIA)	kinase	TKL		0.787046	0.646319	0.865013	3		NA	NA	NA	NA		0.787046	0.646319	0.880887	3
BCR	P11274	Breakpoint cluster region protein (EC 2.7.11.1) (Renal carcinoma antigen NY-REN-26)	kinase	Atypical		1.1272	0.379557	0.669631	16		NA	NA	NA	NA		1.1272	0.379557	0.682476	16
BMP2K	Q9NSY1	BMP-2-inducible protein kinase (BIKe) (EC 2.7.11.1)	kinase	Other		0.972187	0.893127	0.936788	48		0.564937	0.10569	0.295831	7		1.0666	0.60088	0.840451	41
BRAF	P15056	Serine/threonine-protein kinase B-raf (EC 2.7.11.1) (Proto-oncogene B-Raf) (p94) (v-Raf murine sarcoma viral oncogene homolog B1)	kinase	TKL		0.37325	0.140328	0.379914	9		NA	NA	NA	NA		0.37325	0.140328	0.382206	9
BTK	Q06187	Tyrosine-protein kinase BTK (EC 2.7.10.2) (Agammaglobulinaemia tyrosine kinase) (ATK) (B-cell progenitor kinase) (BPK) (Bruton tyrosine kinase)	kinase	TK		0.389922	1.4e-09	5.18e-08	133		0.293765	0.000512294	0.026127	36		0.43313	6.55e-07	1.78e-05	97
CDK1	P06493	Cyclin-dependent kinase 1 (CDK1) (EC 2.7.11.22) (EC 2.7.11.23) (Cell division control protein 2 homolog) (Cell division protein kinase 1) (p34 protein kinase)	kinase	CMGC		0.32709	0.00190331	0.0150905	24		0.946237	0.69332	0.930508	4		0.264484	0.00126013	0.0114462	20
CDK16	Q00536	Cyclin-dependent kinase 16 (EC 2.7.11.22) (Cell division protein kinase 16) (PCTAIRE-motif protein kinase 1) (Serine/threonine-protein kinase PCTAIRE-1)	kinase	CMGC		1.28627	0.963476	0.981155	12		6.85488	0.0387117	0.151869	2		0.92045	0.381936	0.682476	10
CDK2	P24941	Cyclin-dependent kinase 2 (EC 2.7.11.22) (Cell division protein kinase 2) (p33 protein kinase)	kinase	CMGC		0.990832	0.720555	0.907189	48		1.36773	0.32095	0.629557	12		0.889884	0.872907	0.937671	36
CDK4	P11802	Cyclin-dependent kinase 4 (EC 2.7.11.22) (Cell division protein kinase 4) (PSK-J3)	kinase	CMGC		0.841008	0.437524	0.724854	10		0.679204	0.263281	0.559471	2		0.887156	0.757562	0.918442	8
CDK5	Q00535	Cyclin-dependent kinase 5 (EC 2.7.11.22) (Cell division protein kinase 5) (Serine/threonine-protein kinase PSSALRE) (Tau protein kinase II catalytic subunit) (TPKII catalytic subunit)	kinase	CMGC		0.910465	0.315961	0.626281	38		1	0.890155	0.979478	14		0.861986	0.171531	0.434812	24
CDK6	Q00534	Cyclin-dependent kinase 6 (EC 2.7.11.22) (Cell division protein kinase 6) (Serine/threonine-protein kinase PLSTIRE)	kinase	CMGC		0.806721	0.387133	0.671434	47		0.704693	0.648452	0.907933	17		0.870964	0.45974	0.808252	30
CDK7	P50613	Cyclin-dependent kinase 7 (EC 2.7.11.22) (EC 2.7.11.23) (39 kDa protein kinase) (p39 Mo15) (CDK-activating kinase 1) (Cell division protein kinase 7) (Serine/threonine-protein kinase 1) (TFIIH basal transcription factor complex kinase subunit)	kinase	CMGC		0.33927	0.000621925	0.00575281	22		0.903649	0.751154	0.951042	4		0.272898	0.000279574	0.0036574	18
CDK8	P49336	Cyclin-dependent kinase 8 (EC 2.7.11.22) (EC 2.7.11.23) (Cell division protein kinase 8) (Mediator complex subunit CDK8) (Mediator of RNA polymerase II transcription subunit CDK8) (Protein kinase K35)	kinase	CMGC		1.11686	0.475848	0.776751	6		NA	NA	NA	NA		1.11686	0.475848	0.816596	6
CDK9	P50750	Cyclin-dependent kinase 9 (EC 2.7.11.22) (EC 2.7.11.23) (C-2K) (Cell division cycle 2-like protein kinase 4) (Cell division protein kinase 9) (Serine/threonine-protein kinase PITALRE) (Tat-associated kinase complex catalytic subunit)	kinase	CMGC		0.776758	0.0902947	0.294786	28		0.887156	0.336299	0.635231	11		0.712756	0.161391	0.418847	17
CSK	P41240	Tyrosine-protein kinase CSK (EC 2.7.10.2) (C-Src kinase) (Protein-tyrosine kinase CYL)	kinase	TK		0.720301	0.0181617	0.0792941	140		0.847227	0.485662	0.798992	37		0.679507	0.0194794	0.0856505	103
CSK21	P68400	Casein kinase II subunit alpha (CK II alpha) (EC 2.7.11.1)	kinase	CMGC		0.153967	4.18e-09	1.16e-07	56		0.175388	0.0131429	0.0957555	20		0.143219	4.22e-08	1.53e-06	36
CSK22	P19784	Casein kinase II subunit alpha' (CK II alpha') (EC 2.7.11.1)	kinase	CMGC		0.503733	0.000228835	0.00342719	40		0.334195	0.00357114	0.0463147	18		0.704693	0.0196446	0.0856505	22
CSK2B	P67870	Casein kinase II subunit beta (CK II beta) (Phosvitin) (Protein G5a)	regulatory	CMGC		0.304299	6.7e-06	0.000148766	40		0.444631	0.0165178	0.105301	13		0.253513	0.000134867	0.0029401	27
DCK	P27707	Deoxycytidine kinase (dCK) (EC 2.7.1.74)	kinase	metabolic		1.94912	0.000317941	0.00352915	37		1.69044	0.0281567	0.130361	15		2.14783	0.00428462	0.0311349	22
DYR1A	Q13627	Dual specificity tyrosine-phosphorylation-regulated kinase 1A (EC 2.7.12.1) (Dual specificity YAK1-related kinase) (HP86) (Protein kinase minibrain homolog) (MNBH) (hMNB)	kinase	CMGC		0.698232	0.535921	0.816806	1		NA	NA	NA	NA		0.698232	0.535921	0.836464	1
E2AK4	Q9P2K8	Eukaryotic translation initiation factor 2-alpha kinase 4 (EC 2.7.11.1) (GCN2-like protein)	kinase	Other		0.912011	0.587232	0.835677	8		NA	NA	NA	NA		0.912011	0.587232	0.840451	8
EPHA3	P29320	Ephrin type-A receptor 3 (EC 2.7.10.1) (EPH-like kinase 4) (EK4) (hEK4) (HEK) (Human embryo kinase) (Tyrosine-protein kinase TYRO4) (Tyrosine-protein kinase receptor ETK1) (Eph-like tyrosine kinase 1)	kinase	RTK		1.31826	0.601424	0.837954	1		NA	NA	NA	NA		1.31826	0.601424	0.840451	1
EPHB4	P54760	Ephrin type-B receptor 4 (EC 2.7.10.1) (Hepatoma transmembrane kinase) (Tyrosine-protein kinase TYRO11)	kinase	RTK		0.0630957	0.102806	0.308418	3		NA	NA	NA	NA		0.0630957	0.102806	0.311274	3
FAK1	Q05397	Focal adhesion kinase 1 (FADK 1) (EC 2.7.10.2) (Focal adhesion kinase-related nonkinase) (FRNK) (Protein phosphatase 1 regulatory subunit 71) (PPP1R71) (Protein-tyrosine kinase 2) (p125FAK) (pp125FAK)	kinase	TK		0.749594	0.0504761	0.186762	92		0.990832	0.658697	0.907933	13		0.715956	0.053418	0.207949	79
FAK2	Q14289	Protein-tyrosine kinase 2-beta (EC 2.7.10.2) (Calcium-dependent tyrosine kinase) (CADTK) (Calcium-regulated non-receptor proline-rich tyrosine kinase) (Cell adhesion kinase beta) (CAK-beta) (CAKB) (Focal adhesion kinase 2) (FADK 2) (Proline-rich tyrosine kinase 2) (Related adhesion focal tyrosine kinase) (RAFTK)	kinase	TK		0.81508	0.143765	0.379951	30		NA	NA	NA	NA		0.81508	0.143765	0.382206	30
FER	P16591	Tyrosine-protein kinase Fer (EC 2.7.10.2) (Feline encephalitis virus-related kinase FER) (Fujinami poultry sarcoma/Feline sarcoma-related protein Fer) (Proto-oncogene c-Fer) (Tyrosine kinase 3) (p94-Fer)	kinase	TK		0.963829	0.864116	0.936788	7		NA	NA	NA	NA		0.963829	0.864116	0.937671	7
FES	P07332	Tyrosine-protein kinase Fes/Fps (EC 2.7.10.2) (Feline sarcoma/Fujinami avian sarcoma oncogene homolog) (Proto-oncogene c-Fes) (Proto-oncogene c-Fps) (p93c-fes)	kinase	TK		1.51672	0.425559	0.724854	53		0.591562	0.0210034	0.11271	10		1.88799	0.0457593	0.184732	43
FRK	P42685	Tyrosine-protein kinase FRK (EC 2.7.10.2) (FYN-related kinase) (Nuclear tyrosine protein kinase RAK) (Protein-tyrosine kinase 5)	kinase	TK		1.05682	0.727386	0.907189	5		NA	NA	NA	NA		1.05682	0.727386	0.918442	5
FYN	P06241	Tyrosine-protein kinase Fyn (EC 2.7.10.2) (Proto-oncogene Syn) (Proto-oncogene c-Fyn) (Src-like kinase) (SLK) (p59-Fyn)	kinase	TK		1.07647	0.536395	0.816806	8		NA	NA	NA	NA		1.07647	0.536395	0.836464	8
GAK	O14976	Cyclin-G-associated kinase (EC 2.7.11.1)	kinase	Other		0.678017	0.00917313	0.045777	79		0.972747	0.967608	0.986961	7		0.654636	0.00659578	0.0449338	72
GSK3A	P49840	Glycogen synthase kinase-3 alpha (GSK-3 alpha) (EC 2.7.11.26) (Serine/threonine-protein kinase GSK3A) (EC 2.7.11.1)	kinase	CMGC		1.09072	0.57921	0.834965	14		1.1695	0.431486	0.758819	6		1.03514	0.958269	0.97618	8
GSK3B	P49841	Glycogen synthase kinase-3 beta (GSK-3 beta) (EC 2.7.11.26) (Serine/threonine-protein kinase GSK3B) (EC 2.7.11.1)	kinase	CMGC		1.03562	0.617273	0.845892	10		0.903649	0.263177	0.559471	4		1.13414	0.78835	0.92398	6
ILK	Q13418	Integrin-linked protein kinase (EC 2.7.11.1) (59 kDa serine/threonine-protein kinase) (ILK-1) (ILK-2) (p59ILK)	kinase	TKL		1.15878	0.287944	0.624224	4		NA	NA	NA	NA		1.15878	0.287944	0.622608	4
JAK1	P23458	Tyrosine-protein kinase JAK1 (EC 2.7.10.2) (Janus kinase 1) (JAK-1)	kinase	TK		0.49204	0.00045787	0.00462032	42		NA	NA	NA	NA		0.49204	0.00045787	0.00499078	42
K6PL	P17858	6-phosphofructokinase, liver type (EC 2.7.1.11) (Phosphofructo-1-kinase isozyme B) (PFK-B) (Phosphofructokinase 1) (Phosphohexokinase)	kinase	metabolic		1.03753	0.877454	0.936788	3		NA	NA	NA	NA		1.03753	0.877454	0.937671	3
KC1A	P48729	Casein kinase I isoform alpha (CKI-alpha) (EC 2.7.11.1) (CK1)	kinase	CK1		0.187787	0.000756871	0.00646251	36		1.1803	0.7277	0.951042	1		0.178179	0.000511358	0.00506709	35
KC1D	P48730	Casein kinase I isoform delta (CKI-delta) (CKId) (EC 2.7.11.1) (Tau-protein kinase CSNK1D) (EC 2.7.11.26)	kinase	CK1		0.980744	0.809862	0.93617	18		0.672977	0.0125513	0.0957555	4		1.09216	0.28847	0.622608	14
KC1G1	Q9HCP0	Casein kinase I isoform gamma-1 (CKI-gamma 1) (EC 2.7.11.1)	kinase	CK1		87.9023	0.0193509	0.0792941	1		NA	NA	NA	NA		87.9023	0.0193509	0.0856505	1
KC1G2	P78368	Casein kinase I isoform gamma-2 (CKI-gamma 2) (EC 2.7.11.1)	kinase	CK1		0.125893	0.301267	0.624224	2		NA	NA	NA	NA		0.125893	0.301267	0.622608	2
KC1G3	Q9Y6M4	Casein kinase I isoform gamma-3 (CKI-gamma 3) (EC 2.7.11.1)	kinase	CK1		0.965606	0.90303	0.936788	5		0.887156	0.941068	0.979478	3		1.09648	0.777039	0.920622	2
KCC2G	Q13555	Calcium/calmodulin-dependent protein kinase type II subunit gamma (CaM kinase II subunit gamma) (CaMK-II subunit gamma) (EC 2.7.11.17)	kinase	CAMK		0.219533	4.56e-05	0.000842909	32		0.285759	0.077563	0.263714	6		0.206575	0.00023741	0.0036574	26
KCRB	P12277	Creatine kinase B-type (EC 2.7.3.2) (B-CK) (Creatine kinase B chain)	kinase	metabolic		2.0701	0.3093	0.624224	1		2.0701	0.3093	0.629557	1		NA	NA	NA	NA
KPCB	P05771	Protein kinase C beta type (PKC-B) (PKC-beta) (EC 2.7.11.13)	kinase	AGC		0.0537385	0	0	105		0.177011	0.0220999	0.11271	15		0.0440555	0	0	90
KPCD	Q05655	Protein kinase C delta type (EC 2.7.11.13) (Tyrosine-protein kinase PRKCD) (EC 2.7.10.2) (nPKC-delta)	kinase	AGC		0.124106	0.00806998	0.0426556	29		NA	NA	NA	NA		0.124106	0.00806998	0.0517428	29
KPCD2	Q9BZL6	Serine/threonine-protein kinase D2 (EC 2.7.11.13) (nPKC-D2)	kinase	CAMK		0.21768	0.00948532	0.045777	22		0.42462	0.262186	0.559471	3		0.195884	0.0189861	0.0856505	19
KPCD3	O94806	Serine/threonine-protein kinase D3 (EC 2.7.11.13) (Protein kinase C nu type) (Protein kinase EPK2) (nPKC-nu)	kinase	CAMK		0.0898906	0.00695675	0.03861	14		0.199526	0.0920908	0.276272	2		0.0787046	0.0259158	0.108647	12
KPCT	Q04759	Protein kinase C theta type (EC 2.7.11.13) (nPKC-theta)	kinase	AGC		0.121078	0.00327144	0.0242087	30		NA	NA	NA	NA		0.121078	0.00327144	0.0274298	30
KPYM	P14618	Pyruvate kinase isozymes M1/M2 (EC 2.7.1.40) (Cytosolic thyroid hormone-binding protein) (CTHBP) (Opa-interacting protein 3) (OIP-3) (Pyruvate kinase 2/3) (Pyruvate kinase muscle isozyme) (Thyroid hormone-binding protein 1) (THBP1) (Tumor M2-PK) (p58)	kinase	Atypical		1.22809	0.115863	0.338441	13		NA	NA	NA	NA		1.22809	0.115863	0.341325	13
KS6A1	Q15418	Ribosomal protein S6 kinase alpha-1 (S6K-alpha-1) (EC 2.7.11.1) (90 kDa ribosomal protein S6 kinase 1) (p90-RSK 1) (p90RSK1) (p90S6K) (MAP kinase-activated protein kinase 1a) (MAPK-activated protein kinase 1a) (MAPKAP kinase 1a) (MAPKAPK-1a) (Ribosomal S6 kinase 1) (RSK-1)	kinase	AGC		0.676893	0.0985387	0.308418	100		0.912011	0.801835	0.957876	21		0.625318	0.0837686	0.270669	79
KS6A3	P51812	Ribosomal protein S6 kinase alpha-3 (S6K-alpha-3) (EC 2.7.11.1) (90 kDa ribosomal protein S6 kinase 3) (p90-RSK 3) (p90RSK3) (Insulin-stimulated protein kinase 1) (ISPK-1) (MAP kinase-activated protein kinase 1b) (MAPK-activated protein kinase 1b) (MAPKAP kinase 1b) (MAPKAPK-1b) (Ribosomal S6 kinase 2) (RSK-2) (pp90RSK2)	kinase	AGC		0.837988	0.297999	0.624224	21		0.679204	0.385465	0.702097	5		0.894849	0.479469	0.816596	16
KSYK	P43405	Tyrosine-protein kinase SYK (EC 2.7.10.2) (Spleen tyrosine kinase) (p72-Syk)	kinase	TK		87.9023	0.0193967	0.0792941	1		NA	NA	NA	NA		87.9023	0.0193967	0.0856505	1
LIMK1	P53667	LIM domain kinase 1 (LIMK-1) (EC 2.7.11.1)	kinase	TKL		0.963829	0.901282	0.936788	5		NA	NA	NA	NA		0.963829	0.901282	0.944613	5
LYN	P07948	Tyrosine-protein kinase Lyn (EC 2.7.10.2) (Lck/Yes-related novel protein tyrosine kinase) (V-yes-1 Yamaguchi sarcoma viral related oncogene homolog) (p53Lyn) (p56Lyn)	kinase	TK		0.886926	0.204661	0.516305	142		0.428549	0.00363253	0.0463147	39		1.16814	0.763882	0.918442	103
M3K1	Q13233	Mitogen-activated protein kinase kinase kinase 1 (EC 2.7.11.25) (MAPK/ERK kinase kinase 1) (MEK kinase 1) (MEKK 1)	kinase	STE		0.717794	0.558775	0.823668	1		NA	NA	NA	NA		0.717794	0.558775	0.840451	1
M3K11	Q16584	Mitogen-activated protein kinase kinase kinase 11 (EC 2.7.11.25) (Mixed lineage kinase 3) (Src-homology 3 domain-containing proline-rich kinase)	kinase	STE		0.801268	0.161741	0.417518	18		0.679204	0.511414	0.815066	1		0.809096	0.200353	0.496328	17
M3K2	Q9Y2U5	Mitogen-activated protein kinase kinase kinase 2 (EC 2.7.11.25) (MAPK/ERK kinase kinase 2) (MEK kinase 2) (MEKK 2)	kinase	STE		1.0666	0.523212	0.816806	7		NA	NA	NA	NA		1.0666	0.523212	0.836464	7
M3K4	Q9Y6R4	Mitogen-activated protein kinase kinase kinase 4 (EC 2.7.11.25) (MAP three kinase 1) (MAPK/ERK kinase kinase 4) (MEK kinase 4) (MEKK 4)	kinase	STE		5.70164	0.00408378	0.0259877	43		NA	NA	NA	NA		5.70164	0.00408378	0.0311349	43
M4K1	Q92918	Mitogen-activated protein kinase kinase kinase kinase 1 (EC 2.7.11.1) (Hematopoietic progenitor kinase) (MAPK/ERK kinase kinase kinase 1) (MEK kinase kinase 1) (MEKKK 1)	kinase	STE		1	0.236155	0.551218	2		NA	NA	NA	NA		1	0.236155	0.547678	2
M4K4	O95819	Mitogen-activated protein kinase kinase kinase kinase 4 (EC 2.7.11.1) (HPK/GCK-like kinase HGK) (MAPK/ERK kinase kinase kinase 4) (MEK kinase kinase 4) (MEKKK 4) (Nck-interacting kinase)	kinase	STE		1.05682	0.705196	0.907189	6		NA	NA	NA	NA		1.05682	0.705196	0.915006	6
M4K5	Q9Y4K4	Mitogen-activated protein kinase kinase kinase kinase 5 (EC 2.7.11.1) (Kinase homologous to SPS1/STE20) (KHS) (MAPK/ERK kinase kinase kinase 5) (MEK kinase kinase 5) (MEKKK 5)	kinase	STE		0.798998	0.354495	0.648233	22		NA	NA	NA	NA		0.798998	0.354495	0.669478	22
MAPK2	P49137	MAP kinase-activated protein kinase 2 (MAPK-activated protein kinase 2) (MAPKAP kinase 2) (MAPKAP-K2) (MAPKAPK-2) (MK-2) (MK2) (EC 2.7.11.1)	kinase	CAMK		0.855067	0.766773	0.917353	1		NA	NA	NA	NA		0.855067	0.766773	0.918442	1
MARK2	Q7KZI7	Serine/threonine-protein kinase MARK2 (EC 2.7.11.1) (EC 2.7.11.26) (ELKL motif kinase 1) (EMK-1) (MAP/microtubule affinity-regulating kinase 2) (PAR1 homolog) (PAR1 homolog b) (Par-1b) (Par1b)	kinase	CAMK		0.698232	0.356236	0.648233	3		NA	NA	NA	NA		0.698232	0.356236	0.669478	3
MK01	P28482	Mitogen-activated protein kinase 1 (MAP kinase 1) (MAPK 1) (EC 2.7.11.24) (ERT1) (Extracellular signal-regulated kinase 2) (ERK-2) (MAP kinase isoform p42) (p42-MAPK) (Mitogen-activated protein kinase 2) (MAP kinase 2) (MAPK 2)	kinase	CMGC		1.08429	0.664375	0.867595	75		1.1272	0.999502	0.999502	29		1.05809	0.579907	0.840451	46
MK03	P27361	Mitogen-activated protein kinase 3 (MAP kinase 3) (MAPK 3) (EC 2.7.11.24) (ERT2) (Extracellular signal-regulated kinase 1) (ERK-1) (Insulin-stimulated MAP2 kinase) (MAP kinase isoform p44) (p44-MAPK) (Microtubule-associated protein 2 kinase) (Mitogen-activated protein kinase 1) (MAP kinase 1) (MAPK 1) (p44-ERK1)	kinase	CMGC		1.05682	0.549288	0.823668	4		NA	NA	NA	NA		1.05682	0.549288	0.840451	4
MK08	P45983	Mitogen-activated protein kinase 8 (MAP kinase 8) (MAPK 8) (EC 2.7.11.24) (JNK-46) (Stress-activated protein kinase 1c) (SAPK1c) (Stress-activated protein kinase JNK1) (c-Jun N-terminal kinase 1)	kinase	CMGC		0.830845	0.238365	0.551218	25		0.685488	0.110211	0.295831	7		0.895365	0.693944	0.911324	18
MK09	P45984	Mitogen-activated protein kinase 9 (MAP kinase 9) (MAPK 9) (EC 2.7.11.24) (JNK-55) (Stress-activated protein kinase 1a) (SAPK1a) (Stress-activated protein kinase JNK2) (c-Jun N-terminal kinase 2)	kinase	CMGC		0.959977	0.881228	0.936788	23		0.954993	0.882693	0.979478	10		0.963829	0.944734	0.971471	13
MK14	Q16539	Mitogen-activated protein kinase 14 (MAP kinase 14) (MAPK 14) (EC 2.7.11.24) (Cytokine suppressive anti-inflammatory drug-binding protein) (CSAID-binding protein) (CSBP) (MAP kinase MXI2) (MAX-interacting protein 2) (Mitogen-activated protein kinase p38 alpha) (MAP kinase p38 alpha) (Stress-activated protein kinase 2a) (SAPK2a)	kinase	CMGC		0.970477	0.355978	0.648233	67		0.685488	0.0488721	0.178034	21		1.1374	0.828321	0.937671	46
MLTK	Q9NYL2	Mitogen-activated protein kinase kinase kinase MLT (EC 2.7.11.25) (Human cervical cancer suppressor gene 4 protein) (HCCS-4) (Leucine zipper- and sterile alpha motif-containing kinase) (MLK-like mitogen-activated protein triple kinase) (Mixed lineage kinase-related kinase) (MLK-related kinase) (MRK) (Sterile alpha motif- and leucine zipper-containing kinase AZK)	kinase	STE		0.0737904	0.0842258	0.283988	4		NA	NA	NA	NA		0.0737904	0.0842258	0.270669	4
MP2K1	Q02750	Dual specificity mitogen-activated protein kinase kinase 1 (MAP kinase kinase 1) (MAPKK 1) (MKK1) (EC 2.7.12.2) (ERK activator kinase 1) (MAPK/ERK kinase 1) (MEK 1)	kinase	STE		0.608135	0.120113	0.34186	3		NA	NA	NA	NA		0.608135	0.120113	0.344534	3
MST4	Q9P289	Serine/threonine-protein kinase MST4 (EC 2.7.11.1) (Mammalian STE20-like protein kinase 4) (MST-4) (Mst3 and SOK1-related kinase) (STE20-like kinase MST4) (Serine/threonine-protein kinase MASK)	kinase	STE		1.10662	0.818094	0.93617	1		NA	NA	NA	NA		1.10662	0.818094	0.937671	1
MTOR	P42345	Serine/threonine-protein kinase mTOR (EC 2.7.11.1) (FK506-binding protein 12-rapamycin complex-associated protein 1) (FKBP12-rapamycin complex-associated protein) (Mammalian target of rapamycin) (mTOR) (Mechanistic target of rapamycin) (Rapamycin and FKBP12 target 1) (Rapamycin target protein 1)	kinase	PKL		0.704693	0.713537	0.907189	66		NA	NA	NA	NA		0.704693	0.713537	0.915006	66
NDKB	P22392	Nucleoside diphosphate kinase B (NDK B) (NDP kinase B) (EC 2.7.4.6) (C-myc purine-binding transcription factor PUF) (Histidine protein kinase NDKB) (EC 2.7.13.3) (nm23-H2)	kinase	Atypical		2.75423	0.232138	0.551218	1		NA	NA	NA	NA		2.75423	0.232138	0.547678	1
NEK2	P51955	Serine/threonine-protein kinase Nek2 (EC 2.7.11.1) (HSPK 21) (Never in mitosis A-related kinase 2) (NimA-related protein kinase 2) (NimA-like protein kinase 1)	kinase	Other		1.0666	0.877453	0.936788	2		NA	NA	NA	NA		1.0666	0.877453	0.937671	2
NEK9	Q8TD19	Serine/threonine-protein kinase Nek9 (EC 2.7.11.1) (Nercc1 kinase) (Never in mitosis A-related kinase 9) (NimA-related protein kinase 9) (NimA-related kinase 8) (Nek8)	kinase	Other		0.902668	0.436913	0.724854	144		0.625173	0.00155088	0.0395473	39		1.03462	0.308448	0.622608	105
PAK4	O96013	Serine/threonine-protein kinase PAK 4 (EC 2.7.11.1) (p21-activated kinase 4) (PAK-4)	kinase	STE		0.695576	0.244405	0.553651	29		0.704693	0.557877	0.862174	2		0.694906	0.295145	0.622608	27
PDXK	O00764	Pyridoxal kinase (EC 2.7.1.35) (Pyridoxine kinase)	kinase	metabolic		1.06175	0.341388	0.648233	83		1	0.764563	0.951042	29		1.09648	0.337018	0.667908	54
PGK1	P00558	Phosphoglycerate kinase 1 (EC 2.7.2.3) (Cell migration-inducing gene 10 protein) (Primer recognition protein 2) (PRP 2)	kinase	metabolic		1.14815	0.354836	0.648233	3		NA	NA	NA	NA		1.14815	0.354836	0.669478	3
PI3R4	Q99570	Phosphoinositide 3-kinase regulatory subunit 4 (PI3-kinase regulatory subunit 4) (EC 2.7.11.1) (PI3-kinase p150 subunit) (Phosphoinositide 3-kinase adaptor protein)	kinase	PKL		0.0293765	0.000247005	0.00342719	15		NA	NA	NA	NA		0.0293765	0.000247005	0.0036574	15
PI42C	Q8TBX8	Phosphatidylinositol-5-phosphate 4-kinase type-2 gamma (EC 2.7.1.149) (Phosphatidylinositol-5-phosphate 4-kinase type II gamma) (PI(5)P 4-kinase type II gamma) (PIP4KII-gamma)	kinase	PKL		0.0862978	0.000301987	0.00352915	12		NA	NA	NA	NA		0.0862978	0.000301987	0.0036574	12
PK3C3	Q8NEB9	Phosphatidylinositol 3-kinase catalytic subunit type 3 (PI3-kinase type 3) (PI3K type 3) (PtdIns-3-kinase type 3) (EC 2.7.1.137) (Phosphatidylinositol 3-kinase p100 subunit) (Phosphoinositide-3-kinase class 3) (hVps34)	kinase	PKL		0.187068	0.012093	0.05593	5		NA	NA	NA	NA		0.187068	0.012093	0.072036	5
PLK1	P53350	Serine/threonine-protein kinase PLK1 (EC 2.7.11.21) (Polo-like kinase 1) (PLK-1) (Serine/threonine-protein kinase 13) (STPK13)	kinase	Other		0.660694	0.100565	0.308418	15		NA	NA	NA	NA		0.660694	0.100565	0.311274	15
PMYT1	Q99640	Membrane-associated tyrosine- and threonine-specific cdc2-inhibitory kinase (EC 2.7.11.1) (Myt1 kinase)	kinase	Other		0.96575	0.912079	0.937414	37		0.912011	0.937528	0.979478	6		0.976512	0.931348	0.966828	31
PRKDC	P78527	DNA-dependent protein kinase catalytic subunit (DNA-PK catalytic subunit) (DNA-PKcs) (EC 2.7.11.1) (DNPK1) (p460)	kinase	PKL		2.81054	0	0	446		1.11686	0.585741	0.878612	6		2.84613	0	0	440
PRPK	Q96S44	TP53-regulating kinase (EC 2.7.11.1) (Nori-2) (p53-related protein kinase)	kinase	Other		0.904343	0.795048	0.93617	24		1.11686	0.634251	0.907933	13		0.704693	0.893794	0.944613	11
RIPK2	O43353	Receptor-interacting serine/threonine-protein kinase 2 (EC 2.7.11.1) (CARD-containing interleukin-1 beta-converting enzyme-associated kinase) (CARD-containing IL-1 beta ICE-kinase) (RIP-like-interacting CLARP kinase) (Receptor-interacting protein 2) (RIP-2) (Tyrosine-protein kinase RIPK2) (EC 2.7.10.2)	kinase	TKL		1.08385	0.603931	0.837954	62		1.24738	0.883236	0.979478	19		1.01859	0.599387	0.840451	43
SIK2	Q9H0K1	Serine/threonine-protein kinase SIK2 (EC 2.7.11.1) (Qin-induced kinase) (Salt-inducible kinase 2) (SIK-2) (Serine/threonine-protein kinase SNF1-like kinase 2)	kinase	CAMK		1.07647	0.864957	0.936788	1		NA	NA	NA	NA		1.07647	0.864957	0.937671	1
SIK3	Q9Y2K2	Serine/threonine-protein kinase SIK3 (EC 2.7.11.1) (Salt-inducible kinase 3) (SIK-3) (Serine/threonine-protein kinase QSK)	kinase	CAMK		1.10662	0.650656	0.865013	3		NA	NA	NA	NA		1.10662	0.650656	0.880887	3
SLK	Q9H2G2	STE20-like serine/threonine-protein kinase (STE20-like kinase) (hSLK) (EC 2.7.11.1) (CTCL tumor antigen se20-9) (STE20-related serine/threonine-protein kinase) (STE20-related kinase) (Serine/threonine-protein kinase 2)	kinase	STE		0.717338	0.12576	0.348985	29		NA	NA	NA	NA		0.717338	0.12576	0.351484	29
SRC	P12931	Proto-oncogene tyrosine-protein kinase Src (EC 2.7.10.2) (Proto-oncogene c-Src) (pp60c-src) (p60-Src)	kinase	TK		0.717794	0.222393	0.548568	2		NA	NA	NA	NA		0.717794	0.222393	0.538684	2
SRPK1	Q96SB4	SRSF protein kinase 1 (EC 2.7.11.1) (SFRS protein kinase 1) (Serine/arginine-rich protein-specific kinase 1) (SR-protein-specific kinase 1)	kinase	CMGC		1.25892	0.654604	0.865013	1		NA	NA	NA	NA		1.25892	0.654604	0.880887	1
STK16	O75716	Serine/threonine-protein kinase 16 (EC 2.7.11.1) (Myristoylated and palmitoylated serine/threonine-protein kinase) (MPSK) (Protein kinase PKL12) (TGF-beta-stimulated factor 1) (TSF-1) (Tyrosine-protein kinase STK16) (EC 2.7.10.2) (hPSK)	kinase	Other		1	0.998531	0.998531	8		NA	NA	NA	NA		1	0.998531	0.998531	8
STK3	Q13188	Serine/threonine-protein kinase 3 (EC 2.7.11.1) (Mammalian STE20-like protein kinase 2) (MST-2) (STE20-like kinase MST2) (Serine/threonine-protein kinase Krs-1) [Cleaved into: Serine/threonine-protein kinase 3 36kDa subunit (MST2/N); Serine/threonine-protein kinase 3 20kDa subunit (MST2/C)]	kinase	STE		0.787046	0.2558	0.567876	5		NA	NA	NA	NA		0.787046	0.2558	0.580879	5
STK4	Q13043	Serine/threonine-protein kinase 4 (EC 2.7.11.1) (Mammalian STE20-like protein kinase 1) (MST-1) (STE20-like kinase MST1) (Serine/threonine-protein kinase Krs-2) [Cleaved into: Serine/threonine-protein kinase 4 37kDa subunit (MST1/N); Serine/threonine-protein kinase 4 18kDa subunit (MST1/C)]	kinase	STE		1.09744	0.869529	0.936788	21		1.2942	0.92919	0.979478	14		0.78912	0.681679	0.906134	7
TBK1	Q9UHD2	Serine/threonine-protein kinase TBK1 (EC 2.7.11.1) (NF-kappa-B-activating kinase) (T2K) (TANK-binding kinase 1)	kinase	Other		0.585861	0.0200021	0.0792941	39		0.147231	0.0891237	0.276272	5		0.717794	0.0658328	0.239192	34
TEC	P42680	Tyrosine-protein kinase Tec (EC 2.7.10.2)	kinase	TK		0.972747	0.766131	0.917353	11		NA	NA	NA	NA		0.972747	0.766131	0.918442	11
TGFR1	P36897	TGF-beta receptor type-1 (TGFR-1) (EC 2.7.11.30) (Activin A receptor type II-like protein kinase of 53kD) (Activin receptor-like kinase 5) (ALK-5) (ALK5) (Serine/threonine-protein kinase receptor R4) (SKR4) (TGF-beta type I receptor) (Transforming growth factor-beta receptor type I) (TGF-beta receptor type I) (TbetaR-I)	kinase	TKL		0.831764	0.308309	0.624224	4		NA	NA	NA	NA		0.831764	0.308309	0.622608	4
TITIN	Q8WZ42	Titin (EC 2.7.11.1) (Connectin) (Rhabdomyosarcoma antigen MU-RMS-40.14)	kinase	CAMK		0.895365	0.768593	0.917353	2		0.879022	0.807621	0.957876	1		0.912011	0.862976	0.937671	1
TNIK	Q9UKE5	TRAF2 and NCK-interacting protein kinase (EC 2.7.11.1)	kinase	STE		1.40605	0.537179	0.816806	1		NA	NA	NA	NA		1.40605	0.537179	0.836464	1
TTK	P33981	Dual specificity protein kinase TTK (EC 2.7.12.1) (Phosphotyrosine picked threonine-protein kinase) (PYT)	kinase	Other		0.272898	0.057333	0.205289	3		NA	NA	NA	NA		0.272898	0.057333	0.215493	3
TYK2	P29597	Non-receptor tyrosine-protein kinase TYK2 (EC 2.7.10.2)	kinase	TK		1.0666	0.874845	0.936788	2		NA	NA	NA	NA		1.0666	0.874845	0.937671	2
ULK3	Q6PHR2	Serine/threonine-protein kinase ULK3 (EC 2.7.11.1) (Unc-51-like kinase 3)	kinase	Other		0.981748	0.499505	0.803551	4		NA	NA	NA	NA		0.981748	0.499505	0.836464	4
WEE1	P30291	Wee1-like protein kinase (WEE1hu) (EC 2.7.10.2) (Wee1A kinase)	kinase	Other		0.954993	0.762017	0.917353	15		NA	NA	NA	NA		0.954993	0.762017	0.918442	15
YES	P07947	Tyrosine-protein kinase Yes (EC 2.7.10.2) (Proto-oncogene c-Yes) (p61-Yes)	kinase	TK		0.528445	0.00393604	0.0259877	36		0.591562	0.129624	0.326936	15		0.487529	0.0126261	0.072036	21
